# Supplementary material for: Hybrid fertility and the rarity of homoploid hybrid speciation
Source: AoB Plants. 2025 Jun 26;17(4):plaf035. doi: 10.1093/aobpla/plaf035 (PMC12269824; doi:10.1093/aobpla/plaf035)
Supplement: plaf035_Supplementary_Data [file plaf035_supplementary_data.zip]

Archive with 6 entries (6 files):
- Supplemental Data 4.csv
- Supplemental Information 1.pdf
- Supplemental Information 2.pdf
- Supplemental Data 1.csv
- Supplemental Data 2.csv
- Supplemental Data 3.csv
