# Supplementary material for: Hybrid fertility and the rarity of homoploid hybrid speciation
Source: AoB Plants. 2025 Jun 26;17(4):plaf035. doi: 10.1093/aobpla/plaf035 (PMC12269824; doi:10.1093/aobpla/plaf035)
Supplement: plaf035_Supplementary_Data [file plaf035_supplementary_data.zip › Supplemental Data 4.csv]

Cross (MxF)	Parent Fertility (M) (Viable pollen)	Source	Notes
Mimulus guttatus x M. nasutus x M. nasutus	0.68	https://www.ncbi.nlm.nih.gov/pmc/articles/PMC1456371/	Estimates
Mimulus guttatus x M. nasutus x M. guttatus	0.75
Phaseolus vulgaris x P. coccineus X P. vulgaris	0.76	https://www.jstage.jst.go.jp/article/cytologia1929/45/4/45_4_791/_pdf
Phaseolus vulgaris x P. coccineus X P. coccineus	0.83
Helianthus annuus x H. agrophyllus X H. annuus	0.6114	https://link.springer.com/article/10.1007/BF00220929
Helianthus californicus x H. annuus x Helianthus californicus x H. annuus	0.046	https://www.isasunflower.org/fileadmin/documents/aaProceedings/17thISC_CordobaVol1/29chaochien.pdf
(Helianthus californicus x H. annuus x Helianthus californicus x H. annuus)xHelianthus californicus x H. annuus	0.313
((Helianthus californicus x H. annuus x Helianthus californicus x H. annuus)xHelianthus californicus x H. annuus) x Helianthus californicus x H. annuus	0.385
(Diplotaxis tenuifolia x Raphanus sativus) X R. sativus	0.486
(Diplotaxis tenuifolia x Raphanus sativus) X D. tenuifolia	0.148
(Trifolium medium x T. pratense) X T. pratense	0.019	https://cdnsciencepub.com/doi/pdf/10.4141/P01-034
((Trifolium medium x T. pratense) X T. pratense)X T. pratense	0.122
(((Trifolium medium x T. pratense) X T. pratense)X T. pratense) X T. pratense	0.201
((((Trifolium medium x T. pratense) X T. pratense)X T. pratense) X T. pratense)X T. pratense	0.196
Trifolium ambiguum x T. repens X T. repens	0.075
(Iris dichomata x I. domestica) X I. dichomata	0.045	https://sciendo.com/article/10.2478/fhort-2021-0013
(Iris dichomata x I. domestica) X I. domestica	0.2945
Lolium perenne x Festuca pratensis X F. pratensis	0
Lolium perenne x Festuca pratensis X L. perenne	0.625
Gossypium. aboreum x G. anomalum X G. arboreum	0.695
S. elaeagnifolium x S. melongena X S. melongena	0.194
Senecio vulgaris x S. eboracensis x S. vulgaris	0.984
Senecio vulgaris x S. eboracensis x S. eboracensis	0.921
