# Supplementary material for: Hybrid fertility and the rarity of homoploid hybrid speciation
Source: AoB Plants. 2025 Jun 26;17(4):plaf035. doi: 10.1093/aobpla/plaf035 (PMC12269824; doi:10.1093/aobpla/plaf035)
Supplement: plaf035_Supplementary_Data [file plaf035_supplementary_data.zip › Supplemental Data 1.csv]

Cross	Pollen_fertility	Extinction Risk	Source
Hieracium amaurosticum x H. amaurosticum	0		https://www.researchgate.net/profile/Tim-Rich/publication/230335780_Pollen_and_chromosome_studies_in_Hieracium_sect_Alpestria_Asteraceae/links/6297b9b8c660ab61f8584750/Pollen-and-chromosome-studies-in-Hieracium-sect-Alpestria-Asteraceae.pdf
Hieracium breve x H. breve	0
Hieracium mirandum x H. mirandum	0
Hieracium northroense x H. northroense	0
Hieracium solum x H. solum	0
Jatropha tanjorensis x J. tanjorensis	0.0016			Euphorbiaceae
Coreopsis nuecensis x C. basalis	0.003
Hieracium australis x H. australis	0.005
Hieracium vinicaule x H. vinicaule	0.005
Hieracium attenuatifolium x H. attenuatifolium	0.03
Hieracium zetlandicum x H. zetlandicum	0.03
Hieracium gratum x H. gratum	0.04
Hieracium klingrahoolense x H. klingrahoolense	0.04
Hieracium praethulense x H. praethulense	0.06
Hieracium spenceanum x H. spenceanum	0.07
Hieracium scotti x H. scotti	0.07
Hieracium pugsleyi x H. pugsleyi	0.1
Hieracium subtruncatum x H. subtruncatum	0.1
Grenvillea bronwenae x G. bronwenae	0.1235
Grenvillea baxeri x G. baxeri	0.1249
Grenvillea armigera x G. armigera	0.139		https://ro.ecu.edu.au/cgi/viewcontent.cgi?article=2126&context=theses_hons
Hieracium subscoticum H. subscoticum	0.14
Griffinia liboniana x G. liboniana	0.17
Leucosceptrum stellipilum x L. stellipilum	0.1775
Gentiana lutea x G. lutea	0.1958		https://www.tandfonline.com/doi/pdf/10.1080/13102818.2010.10817809
Hieracium maritimum x H. maritimum	0.2
Sporobolus indicus x S. indicus	0.205
Grenvillea eriostachya x G. eriostachya	0.2057
Hieracium dewari x H. dewari	0.21
Hieracium dovrense x. H. dovrense	0.21
Leucosceptrum japonicum x L. japonicum	0.215		https://www.researchgate.net/profile/Yue-Li-117/publication/271405021_Morphological_and_genetic_variation_in_populations_in_a_hybrid_zone_between_Leucosceptrum_japonicum_and_L_stellipilum_Lamiaceae_in_the_central_Japanese_mainland/links/55c5792108aea2d9bdc39cfb/Morphological-and-genetic-variation-in-populations-in-a-hybrid-zone-between-Leucosceptrum-japonicum-and-L-stellipilum-Lamiaceae-in-the-ce…
Gilia sinuata x G. sinuata	0.22
Gagea iranica x G. iranica	0.224
Gagea pratensis x G. pratensis	0.2264		Reproductive isolation vs. interbreeding between Gagea lutea (L.) Ker Gawl. and G. pratensis (Pers.) Dumort. (Liliaceae) and their putative hybrids in Mecklenburg-Western Pomerania (Germany)psbi_377 193..203
Grenvillea pateniloba x G. pateniloba	0.2285
Cenchrus pennisetiformis x C. pennisetiformis	0.2385
Hieracium argenteum x H. argenteum	0.24
Hieracium lissolepium x H. lissolepium	0.25
Hieracium sparsifolium x H. sparsifolium	0.25
Iris dichotoma x I. dichomata	0.261		https://sciendo.com/article/10.2478/fhort-2021-0013	Iridaceae
Astragalus subumbellatus x A. subumbellatus	0.275
Grenvillea batrachioides x G. batrachioides	0.277
Asparagus adscendens x A. adscendens	0.28			Asparagaceae
Fuschia magellanica x F. magellanica	0.29
Tabernaemontana divaricata x T. divaricata	0.2936
Hieracium beebyanum x H. beebyanum	0.3
Clerodendrum phlomidis x C. phlomidis	0.3195		http://210.212.232.211:8080/jspui/bitstream/123456789/5578/1/CMFRI-%20146%20article%203.pdf
Clerodendrum speciosum x C. speciosum	0.3244
Grenvillea leucopteris x G. leucopteris	0.3306
Cenchrus setigerus x C. setigerus	0.3313
Grenvillea asparagoides x G. asparagoides	0.333
Paspalum longifolium x P. longifolium	0.336
Areca catehu x A. catehu	0.35			Arecaceae
Terminalia chebula x T. chebula	0.35
Iris domestica x I. domestica	0.351			Iridaceae
Erianthus procerus x E. procerus	0.3519
Deschampia beringensis x D. beringensis	0.353
Passiflora incarnata x P. ed. f. incarnata	0.359
Rosa glauca x R. glauca	0.36
Cenchrus ciliaris x C. ciliaris	0.372
Canavalia cathartica x C. cathartica	0.38		http://repository.usp.ac.fj/2705/1/Pollen_Fertility.pdf
Cestrum elegans x C. elegans	0.3873		ABERRANT MEIOTIC BEHAVIOUR IN SOME MEMBERS OF FAMILY SOLANACEAE FROM NORTH INDIA
Rosa macrantha x R. macrantha	0.39
Rosa canina x R. canina	0.39
Cenchrus biflorus x C. biflorus	0.399		https://www.jstage.jst.go.jp/article/cytologia/83/1/83_D-17-00024/_pdf
Canavalia rosea x C. rosea	0.4
Potentilla crantzii x P. crantzii	0.4		https://nph.onlinelibrary.wiley.com/doi/pdf/10.1111/j.1469-8137.1963.tb06335.x
Fragaria nipponica x F. nipponica	0.402		https://www.jstage.jst.go.jp/article/cytologia1929/42/3-4/42_3-4_525/_pdf
Paspalum paspaloides x P. paspaloides	0.406
Pyschotria pacifica x P. pacifica	0.41			Rubiaceae
Hieracium orimeles x H. orimeles	0.42
Scorzonera ammophila x S. ammophila	0.423
Brachiaria distachya x B. distachya	0.425		https://www.jstage.jst.go.jp/article/cytologia/81/1/81_13/_pdf
Sullivantia hapemanii var purpusii x S. sullivantii	0.426		https://www.researchgate.net/profile/Douglas-Soltis/publication/237161249_Variation_in_hybrid_fertility_among_the_disjunct_populations_and_species_of_Sullivantia_Saxifragaceae/links/54ee19ef0cf2e55866f208b9/Variation-in-hybrid-fertility-among-the-disjunct-populations-and-species-of-Sullivantia-Saxifragaceae.pdf
Grenvillea saccata x G. saccata	0.4288
Hieracium difficile x H. difficile	0.43
Coreopsis tinctoria x C. tinctoria	0.44
Clerodendrum infortunatum x C. infortunatum	0.4407
Colubrina asiatica x C. asiatica	0.45			Rhamnaceae
Crinum asiatica x C. asiatica	0.45			Amaryllidaceae
Coptis teeta x C. teeta	0.4578		Synaptic mutation associated with gametic sterility and population divergence in Coptis teeta (Ranunculaceae)
Centratherum intermedium x C. intermedium	0.458
Potentilla leucopolitana x P. leucopolitana	0.4586
Gagea tenera x G. tenera	0.4596
Gagea chomutowae x G. chomutowae	0.4703
Anthoxanthum odoratum x A. odoratum	0.4715		https://www.jstage.jst.go.jp/article/cytologia/82/2/82_MS1884/_pdf
Hieracium gothicoides x H. gothicoides	0.48
Paspalum distichum x P. distichum	0.482
Gilia cana x G. cana	0.49
Philadelphus grandiflorus x P. grandiflorus	0.49			Hydrangeaceae
Alstonia scholaris x A. scholaris	0.49		https://www.tropicalplantresearch.com/archives/2017/vol4issue2/32.pdf
Lachenalia orchioides x L. aloides	0.4941
Clerodendrum thomsona x C. thomsona	0.496
Diplotaxis harra x D. harra	0.4998		https://jcmr.um.ac.ir/article_27654_2b1ee2c97e0f90202760c9fe25d5db56.pdf
Hydrangea macrophylla 'Taube' x H. macrophylla 'Taube'	0.505		https://www.sciencedirect.com/science/article/abs/pii/S030442381830788X	Hydrangeaceae
Solanum elaeagnifolium x S. elaeagnifolium	0.507
Grenvillea dryandroides x G. dryandroides	0.5188
Cucumis meeusei x C. meeusei	0.52			Cucurbitaceae
Fuschia trumpetor x F. trumpetor	0.52
Cuscuta campestris x C. campestris	0.52			Convolvulaceae
Pyrus grossheimii x P. grossheimii	0.52
Adesmia arillata x A. arillata	0.5245
Hyparrhenia subplumosa x H. subplumosa	0.5246
Lactuca dissecta x L. dissecta	0.526
Averrhoa carambola x A. carambola	0.528			Oxalidaceae
Gilia transmontana x G. transmontana	0.53
Phlox floridana x P. floridana	0.53
Potentilla collina x P. collina	0.5359		https://hrcak.srce.hr/file/44815
Fragaria iinumae x F iinumae	0.537
Fuschia encliandra x F. encliandra	0.54
Philadelphus tomentosa x P. tomentosa	0.54			Hydrangeaceae
Ixora rosea x I. rosea	0.54
Lactuca dolichophylla x L. dolichophylla	0.543
Potentilla wimanniana x P. wimanniana	0.5455
Chrysanthemum indicum x C. indicum	0.5474
Gilia ochroleuca x G. ochroleuca	0.55
Malvaviscus arborea x M. arborea	0.55			Malvaceae
Carissa spinarum x C. spinarum	0.55			Apocynaceae
Hieracium carpathicum x H. carpathicum	0.55
Hieracium dilectum x H. dilectum	0.55
Hyparrhenia hirta x H. hirta	0.554
Angelonia gardneri x A. gardneri	0.57			Plantaginaceae
Brachyactis roylei x B. roylei	0.57
Serissa foetida x S. foetida	0.572
Potentilla atrosanguinea x P. atrosanguinea	0.5727		Additions to the cytologically investigated species of Potentilla L. (Rosaceae) from India
Lactuca clarkei x L. clarkei	0.573
Scorzonera hondae x S. hondae	0.576
Ranunculus muricatus x R. muricatus	0.58			Ranunculaceae
Saussurea piptathera x S. piptathera	0.58
Sorbaria tomentosa x S. tomentosa	0.5849			Rosaceae
Sporobolus marginatus x S. marginatus	0.5877
Hieracium hethlandiae x H. hethlandiae	0.59
Meehania urticifolia x M. urticifolia	0.594		https://www.jstage.jst.go.jp/article/cytologia/79/3/79_371/_pdf
Corchorus tridens x C. tridens	0.5982
Potentilla thyrsiflora x P. thyrsiflora	0.5995
Sullivantia hapemanii var purpusii x S. hapemanii var purpusii	0.6
Cucumis heptadactylis x C. heptadactylis	0.6			Cucurbitaceae
Clematis grata x C. grata	0.6		https://www.jstage.jst.go.jp/article/cytologia/78/1/78_55/_pdf	Ranunculaceae
Erigeron karvinskianus x E. karvinskianus	0.6
Erigeronacer annuus x E. annuus	0.6
Lachenalia reflexa x L. aloides	0.6035
Alopecurus nepalensis x A. nepalensis	0.604
Corchorrus urticaefolius x C. urticaefolius	0.6059
Potentilla gelida x P. gelida	0.607
Chaerophyllum aromaticum x C. aromaticum	0.6077		https://www.jstage.jst.go.jp/article/cytologia/80/3/80_311/_pdf
Barbaraea vulgaris x B. vulgaris	0.6078
Gagea confusa x G. confusa	0.61
Pachystachys lutea x O. lutea	0.613			Acanthaceae
Ixora barbata x I. barbata	0.615
Potentilla sundaica x P. sundaica	0.6158
Potentilla sibbaldia x P. sibbaldia	0.616
Pimpinella diversifolia x P. diversifolia	0.6168
Coreopsis grandiflora x C. grandiflora	0.617
Philadelphus coronarius x P. coronarius	0.62			Hydrangeaceae
Philadelphus mexicana x P. mexicana	0.62			Hydrangeaceae
Sonchus uliginosus x S. uliginosus	0.62
Dahlia imperialis x D. imperialis	0.62
Potentilla indica x P. indica	0.6223
Rosa odorata x R. odorata	0.623			Rosaceae
Pleurospermum densiflorum x P. densiflorum	0.6247
Agropyron thomsonii x A. thomsonii	0.625
Convovulus arvensis x C. arvensis	0.625			Convolvulaceae
Parthenium argentatum x P. argentatum	0.6255
Sisymbrium strictum x S. strictum	0.6278
Ranunculus hyperboreus x R. hyperboreus	0.6278			Ranunculaceae
Gagea lutea x G. lutea	0.63
Morinda citrifolia x M. citrifolia	0.63			Rubiaceae
Parthenium alpinum x P. alpinum	0.6318
Potentilla nepalensis x P. nepalensis	0.6319
Ervatamia coronaria x E. coronaria	0.632			Apocynaceae
Crepis stocksiana x C. stocksiana	0.633
Centella asiatica x C. asiatica	0.6338		https://www.jstage.jst.go.jp/article/cytologia1929/61/4/61_4_375/_pdf
Oryzopsis lateralis x O. lateralis	0.634
Miscanthus sinensis x M. sinensis	0.6358		https://journals.ashs.org/hortsci/view/journals/hortsci/46/10/article-p1353.xml
Tolpis laciniata x T. laciniata	0.636
Hosta sieboldiana x H. sieboldiana	0.636
Impatiens scabrida x I. scabrida	0.6391		https://www.jstage.jst.go.jp/article/iscb/8/4/8_87/_pdf	Balsaminaceae
Croton bonplandianus x C. bonplandianus	0.64			Euphorbiaceae
Euphorbia helioscopia x E. helioscopia	0.64			Euphorbiaceae
Tylophora samoensis x T. samoensis	0.64			Apocynaceae
Rheum webbianum x R. webbianum	0.6401
Potentilla fulgens x P. fulgens	0.6424
Saussurea costus x S. costus	0.645
Berberis ceratophylla x B. ceratophylla	0.6465
Berberis vulgaris x B. vulgaris	0.6468
Potentilla fruticosa x P. fruticosa	0.6487
Gagea reticulata x G. reticulata	0.649
Ceriops decandra x C. decandra	0.65
Astragalus ophiocarpus x A. ophiocarpus	0.65
Lactuca undulata x L. undulata	0.65
Malvestrum coromandelianum x M. coromandelianum	0.65
Lolium remotum x L. remotum	0.652
Santolia rosmarinifolia x S. oblongifolia	0.6529
Pimpinella achilleifolia x P. achilleifolia	0.65365
Astragalus scorpiurus x A. scorpiurus	0.6551
Passiflora setacea x P. ed. f. flavicarpa	0.657
Chaerophyllum capnoides x C. capnoides	0.657
Vigna trilobata x V. trilobata	0.6585
Berberis asiatical x B. asiatical	0.6587		https://www.jstage.jst.go.jp/article/cytologia/79/1/79_111/_pdf
Gilia flavocinta x G. flavocinta	0.66
Thespesia populnea x T. populnea	0.66			Malvaceae
Rauvolfia serpentina x R. serpentina	0.66
Taegetes erecta x T. erecta	0.6643
Passiflora vitifolia x P. vitifolia	0.665		https://assets.researchsquare.com/files/rs-479829/v1/2377581b-db43-4b5b-b1b4-c3621a1a7c7e.pdf?c=1637245029
Chaerophyllum villosum x C. villosum	0.6655
Saxifraga diversifolia x S. diversifolia	0.66642		Cytomorphological studies of genus Saxifraga L. from Western Himalaya
Spergularia arvensis x S. arvensis	0.6667			Caryophyllaceae
Medicago sativa x M sativa	0.67
Lycopersicon esculentum x L. esculentum	0.67
Citharexylum spinosum x C. spinosum	0.67
Calophyllum inophyllum x C. inophyllum	0.67			Calophyllaceae
Nymphaea micrantha x N. micrantha	0.67			Nymphaeaceae
Aster thomsonii x A. thomsonii	0.67
Erigeron multiradiatus x E. multiradiatus	0.67
Psychrogeton andryaloides x P. andryaloides	0.67
Cirsium verutum x C. verutum	0.67
Ixora bandhuca x I bandhuca	0.67
Grenvillea macrostylis x G. macrostylis	0.6702
Adesmia paranensis x A. paranensis	0.6749
Astragalus pyrrhotrichus x A. pyrrhotrichus	0.676
Catharanthus roseus x C. roseus	0.677			Apocynaceae
Phacelurus speciosus x P. speciosus	0.678
Anemone vitifolia x A. vitifolia	0.6782
Dactylis glomerata x D. glomerata	0.6793
Phlox villosissima x P. villosissima	0.68
Eichhornia crassipes x E. crassipes	0.68			Pontederiaceae
Cnidium monnieri x C. monnieri	0.68		https://www.jstage.jst.go.jp/article/cytologia1929/53/2/53_2_379/_pdf
Stipa splendens x S. splendens	0.682
Saxifraga filicaulis x S. filicaulis	0.684
Polygonum tomentosum x P. tomentosum	0.686		https://www.jstage.jst.go.jp/article/cytologia1929/60/3/60_3_257/_pdf
Poa lahulensis x P. lahulensis	0.688
Sporobolus tremulus x S. tremulus	0.688
Capsicum annuum x C. annuum	0.69
Launaea procumbens x L. procumbens	0.69
Lactuca serriola x L. serriola	0.69
Pemphis acidula x P. acidula	0.69			Lythraceae
Erigeron borealis x E. borealis	0.69
Echinochloa nubica x E. nubica	0.6903
Delonix regia x D. regia	0.692
Capillipedium assimile x C. assimile	0.693
Sonchus arvensis x S. arvensis	0.693
Hosta rectifolia x H. rectifolia	0.693
Ferula jaeschkeana x F. jaeschkeana	0.6938		Reproductive ecology of an endangered monocarpic herbaceous perennial, Ferula jaeschkeana Vatke
Tolpis coronopifolia x T. coronopifolia	0.695
Vigna vexillata x V. vexillata	0.6954
Parthenium rollinsianum x P. rollinsianum	0.6987
Hydrangea macrophylla 'Oakhill' x H. macrophylla 'Oakhill'	0.7			Hydrangeaceae
Medicago laciniata x M. laciniata	0.7
Astragalus hamosus x A. hamosus	0.7
Fuschia arborescens x F. arborescens	0.7		https://www.jstage.jst.go.jp/article/scr/13/1+2/13_1+2_21/_pdf
Mucuna gigantea x M. gigantea	0.7
Cirsium wallichi x C. wallichi	0.7
Hydrangea macrophylla 'Veitchii' x H. macrophylla 'Veitchii'	0.701			Hydrangeaceae
Gilia latiflora x G. latiflora	0.7019
Vigna mungo x V. mungo	0.7023
Passiflora incarnata x P. incarnata	0.703
Griffinia espiritensis x G. espiritensis	0.7042
Podophyllum emodi x P. emodi	0.7058			Berberidaceae
Anemone polyanthes x A. polyanthes	0.7065
Sideritis lagascana x S. lagascana	0.709
Stipa jacquemontii x S. jaquemontii	0.709
Cordia subcordata x C. subcordata	0.71			Boraginaceae
Wollastonia biflora x W. biflora	0.71
Erigeron umbrosus x E. umbrosus	0.71
Sarcococca saligna x S. saligna	0.7105		https://www.jstage.jst.go.jp/article/cytologia/76/3/76_3_329/_pdf
Sissymbrium orientale x S. orientale	0.7118
Leucaena salvadorensis x L. salvadorensis	0.712
Lachenalia viridiflora x L. aloides	0.7121
Happlopappus gracilis X H. gracilis	0.713		https://www.jstage.jst.go.jp/article/cytologia1929/46/1-2/46_1-2_443/_pdf
Salix acmophylla x S. acmophylla	0.7142			Salicaceae
Kickxia ramosissima x K ramosissima	0.715			Scrophulariaceae
Anemone tatrasepala x A. tetrasepala	0.7165
Tolpis lagopoda x T. lagopoda	0.718
Setaria spacelata x S. spacelata	0.718
Tolpis webbii x T. webbii	0.72
Fuschia procumbens x F. procumbens	0.72
Hieracium umbellatum x H. umbellatum	0.72
Lactuca brevirostris x L. brevirostris	0.72
Neomarica candida x N. candida	0.723
Phalaris minor x P minor	0.7239		https://core.ac.uk/download/pdf/249333556.pdf
Astragalus bakaliensis x A. bakaliensis	0.725
Althea rosea x A. rosea	0.7272
Lepidium didymum x L. didymum	0.7284
Anemone obtusiloba x A. obtusiloba	0.7297		https://www.jstage.jst.go.jp/article/cytologia/79/3/79_387/_pdf
Neyraudia arundinacea x N. arundinacea	0.73
Trichodesma indicum x T. indicum	0.73			Boraginaceae
Hieracium bichlorophyllum x H. bichlorophyllum	0.73
Cerbera manghas x C. manghas	0.73			Apocynaceae
Aster albescens x A. albescens	0.73		https://drive.google.com/file/d/1-QDmjb7D0DNeHNOS8GmMqEmEr0mU3ASp/view?pli=1
Convolvulus arvensis x C. arvensis	0.7307			Convolvulaceae
Corchorus trilocularis x C. trilocularis	0.7326
Veronica persica x V. persica	0.733
Tolpis succulenta x T. succulenta	0.735		https://www.researchgate.net/profile/John-Kelly-49/publication/312397963_Breeding_Relationships_in_Macaronesian_Tolpis_Asteraceae-Cichorieae_F1_Hybrid_Pollen_Fertility_Within_and_Among_Populations_from_the_Azores_Canary_Islands_and_Madeira/links/587f7ff408ae4445c072589b/Breeding-Relationships-in-Macaronesian-Tolpis-Asteraceae-Cichorieae-F1-Hybrid-Pollen-Fertility-Within-and-Among-Populations-from…
Gilia leptantha x G. leptantha	0.7367
Leucaena diversifolia x L. diversifolia	0.737
Angelonia biflora x A. biflora	0.737			Plantaginaceae
Dasypyrum breviaristatum x D. breviaristatum	0.7375		https://onlinelibrary.wiley.com/doi/pdf/10.1111/j.1601-5223.2001.00101.x
Terminalia mantaly x T. mantaly	0.738
Artemisia pallens x A. pallens	0.7382		https://www.researchgate.net/profile/Kanti-Rekha/publication/226492819_Induction_and_assessment_of_morpho-biochemical_mutants_in_Artemisia_pallens_Bess/links/5cb01cf0a6fdcc1d498e265c/Induction-and-assessment-of-morpho-biochemical-mutants-in-Artemisia-pallens-Bess.pdf
Mazus goodenifolius x M. goodenifolius	0.74			Mazaceae
Gentiana aprica x G. aprica	0.74			Gentianaceae
Senecio kunthianus x S. kunthianus	0.74
Artemisia nilagirica x A. niligarica	0.74
Aster himalaicus x A. himalaicus	0.74
Arabis hirsuta x A. hirsuta	0.7402
Dichanthium annulatum x D. annulatum	0.742
Setaria glauca x S. glauca	0.742
Mimulus lutens x M. lutens	0.75		https://nph.onlinelibrary.wiley.com/doi/pdfdirect/10.1111/j.1469-8137.1975.tb01348.x
Cucumis pustulatus x C. pustulatus	0.75		https://www.jstage.jst.go.jp/article/cytologia1929/49/1/49_1_183/_pdf	Cucurbitaceae
Phlox pilosa x P. pilosa	0.75		THE GENOME CONSTITUTIONS OF EASTERN NORTH AMERICAN PHLOX AMPHIPLOIDS
Phlox aspera x P. aspera	0.75
Astragalus retamocarpus x A. retamocarpus	0.75
Canavalia sericea x C. sericea	0.75
Hypericum calycinum x H. calycinum	0.75			Hypericaceae
Salix denticulata x S. denticulata	0.75			Salicaceae
Mussaenda frondosa x M. frondosa	0.75
Castilleja hispida x C. hispida	0.75
Passiflora gibertii x P. gibertii	0.7515
Pennisetum alopecuroides x P. alopecuroides	0.752
Saxifraga flagellaris x S. flagellaris	0.7534
Euphoria helioscopia x E. helioscopia	0.7536			Sapindoideae
Saxifraga siberica x S. siberica	0.7558
Agrostis pilosula x A. pilosula	0.756		https://www.jstage.jst.go.jp/article/cytologia/82/5/82_MS1979/_pdf
Clematis buchananiana x C. buchananiana	0.7579		https://www.jstage.jst.go.jp/article/cytologia/82/4/82_MS1887/_pdf
Rorippa islandica x R. islandica	0.7582
Physalis peruviana x P. peruviana	0.76
Plantago lanceolata x P. lanceolata	0.76			Plantaginaceae
Hernandia nymphaeifolia x H. nymphaeifolia	0.76			Hernandiaceae
Descuriainia sophia x D. sophia	0.7612
Sporobolus coromondelianus x S. coromondelianus	0.762
Gossypium raimondii x G. raimondii	0.7625			Malvaceae
Nasturtium microphyllum x N. microphyllum	0.7625
Alopecurus arundinaceous x A. arundinaceous	0.764
Pennisetum flaccidum x P. flaccidum	0.764
Tanacetum artemisioides x T. artemisioides	0.765
Taraxacum glaucescens x T. glaucescens	0.766
Epimedium davidii x E. davidii	0.7667			Berberidaceae
Cucumis prophetarum x C. prophetarum	0.767			Cucurbitaceae
Calendula micratha x C. micratha	0.768
Saccharum spontaneum x S. spontaneum	0.7692		https://www.jstage.jst.go.jp/article/cytologia/70/4/70_4_407/_pdf
Abelia triflora x A. triflora	0.7692		Pollen fertility estimation of selected taxa of Kaghan valley, Pakistan	Caprifoliaceae
Aesculus indica x A. indica	0.7699			Sapindaceae
Calotropis procera x C. procera	0.77			Apocynaceae
Ipomea littoralis x I. littoralis	0.77
Ipomea pes-caprae x I. pes-caprae	0.77
Erigeron acer x E. acer	0.77
Saussurea auriculata x S. auriculata	0.77		https://www.researchgate.net/profile/Vijay-Singh-15/publication/315944741_Cytogenetic_variations_in_eight_species_of_Saussurea_DC_Asteraceae_Cardueae_from_Northwest_Himalaya/links/5bcfdb3592851c1816bc8b49/Cytogenetic-variations-in-eight-species-of-Saussurea-DC-Asteraceae-Cardueae-from-Northwest-Himalaya.pdf
Ipomoea sagittifolia x I sagittifolia	0.77
Fragaria viridis x F. viridis	0.77		https://www.researchgate.net/profile/Houshang-Nosrati-2/publication/261648217_Identification_of_a_natural_allopentaploid_hybrid_Fragaria_Rosaceae_new_to_Europe/links/549a82550cf2d6581ab160e7/Identification-of-a-natural-allopentaploid-hybrid-Fragaria-Rosaceae-new-to-Europe.pdf
Cymbopogon jwarancusa x C. jwarancusa	0.7706
Tagates patula x T. patula	0.771
Clematis montana x C. montana	0.77215
Ocimum canum x O. canum	0.7725
Crepis sancta x C. sancta	0.773
Sideritis augustifolia x S. augustifolia	0.774		https://www.tandfonline.com/doi/pdf/10.1080/00087114.1985.10797730
Caesalpina bonduc x C. bonduc	0.7741
Sissymbrium strictum x S. strictum	0.775
Coffea arabica x C. arabica	0.775		https://library.sweetmarias.com/wp-content/uploads/2020/08/Interspecific-hybridization-between-Coffea-arabica-L..pdf
Lachenalia mutabilis x L. mutabilis	0.7756
Cymbopogon parkeri x C. parkeri	0.776
Ixora vitiensis x I. vitiensis	0.776			Rubiaceae
Setaria verticillata x S. verticillata	0.7762
Cucumus melo var momordica x C. melo var momordica	0.777			Cucurbitaceae
Cleodendrum spendens x C. splendens	0.778		https://www.researchgate.net/profile/Y-S-Bedi/publication/299391142_Cytopalynological_status_in_woody_members_of_family_Verbenaceae_from_northwest_and_central_India/links/574fda5e08aef199238efeb8/Cytopalynological-status-in-woody-members-of-family-Verbenaceae-from-northwest-and-central-India.pdf
Tripogandra diuretica x Tripogandra diuretica	0.778		https://ri.conicet.gov.ar/bitstream/handle/11336/195605/CONICET_Digital_Nro.232f3005-045f-4365-8b51-2eead17f5dbc_E.pdf?sequence=5&isAllowed=y
Arundo donax x A. donax	0.77825
Lachenalia reflexa x L. reflexa	0.7789
Tolpis lagopoda x T. lagopoda	0.78
Cucumis mebranifolius x C. mebranifolius	0.78			Cucurbitaceae
Gilia brecciarum x G. brecciarum	0.78
Leucaena confertiflora x L. confertiflora	0.78		https://citeseerx.ist.psu.edu/document?repid=rep1&type=pdf&doi=ee87fd8b9f649bd31ac5aa6c7d109c9b82e9f78e
Scorozonera laciniata x S. laciniata	0.78
Sonchus asper x S. asper	0.78
Guettarda speciosa x G. speciosa	0.78			Rubiaceae
Aster indamellus x A. indamellus	0.78
Filago pyramidata x F. pyramidata	0.78
Saussurea roylei x S. roylei	0.78
Vernonia karvinskiana x V. karvinskiana	0.78
Pseudostellaria palibiniana x P. palibiniana	0.78
Lachenalia aloides x L. aloides	0.78		https://pdf.sciencedirectassets.com/273500/1-s2.0-S0254629998X81007/1-s2.0-S025462991530884X/main.pdf?X-Amz-Security-Token=IQoJb3JpZ2luX2VjEMn%2F%2F%2F%2F%2F%2F%2F%2F%2F%2FwEaCXVzLWVhc3QtMSJGMEQCICg%2F62V3k0ltJ6NIst72VaqSg%2FuucqHwDanmdbFoodTzAiBHWNc1g7nX7pgMy2pe7gdBTydwGBmho9R2F5njdusngyqzBQhiEAUaDDA1OTAwMzU0Njg2NSIMatHAdnoKgkM4J6LoKpAFqwhxmCRrtX8wwPkBMF11ZzJW%2FaNvnE7yzPhEL2fYu99vvA1Pe050iyG9Mp…
Hibiscus rosa-sinesis x H. rosa-sinesis	0.781			Malvaceae
Rheum emodi x R. emodi	0.7823		https://www.jstage.jst.go.jp/article/iscb/6/2/6_2_41/_pdf
Clematis orientalis x C. orientalis	0.7823
Polypogon monspeliensis x P. monspeliensis	0.7825
Solanum ochranthum x S. ochranthum	0.783		Barriers for Introgression of Solanum ochranthum into Tomato via Somatic Hybrids
Scorozonera virgata x. S. virgata	0.783
Sonchus palustris x S. palustris	0.783
Gagea dubia x G. dubia	0.7839
Jasminum humile x J. humile	0.7843			Oleaceae
Scrophularia nodusa x S. nodusa	0.7848			Scrophulariaceae
Agrostis tenuis x A. tenuis	0.785		https://nph.onlinelibrary.wiley.com/doi/pdfdirect/10.1111/j.1469-8137.1958.tb05917.x
Quisqualis indica x Q. indica	0.786			Combretaceae
Passiflora galbana x P. galbana	0.7892
Medicago truncatula x M. truncatula	0.79		https://hrcak.srce.hr/file/318661
Rhizophora apiculata x R. apiculata	0.79
Solanum incanum x S. incanum	0.79		https://www.jstage.jst.go.jp/article/cytologia1929/59/4/59_4_433/_pdf
Fuschia glazioviana x F. glazioviana	0.79
Hamiltonia suaveolens x H. suaveolens	0.79			Rubiaceae
Synedrella nodiflora x S. nodiflora	0.79
Artemisia macrocephala x A. macrocephala	0.79		https://link.springer.com/article/10.2478/s11756-014-0413-5
Fragaria moschata x F. moschata	0.79
Lactuca virosa x L. virosa	0.793
Paspalum dilatatum x P. dilatatum	0.7941		https://www.researchgate.net/profile/Shabnum-Shaheen/publication/354629388_Morphological_and_palynological_assessment_of_taxonomically_problematic_genus_Paspalum_based_on_light_and_scanning_electron_microscopy/links/63a561a5a03100368a2006ed/Morphological-and-palynological-assessment-of-taxonomically-problematic-genus-Paspalum-based-on-light-and-scanning-electron-microscopy.pdf
Duranta plumieri x D. plumieri	0.7945
Hyoscyamus muticus x H. muticus	0.795		https://www.nature.com/articles/hdy199236.pdf
Cardamine hirsuta x C. hirsuta	0.7952
Machaeranthera parthenium x M. parthenium	0.7968
Hosta plantaginea x H. plantaginea	0.797
Adesmia psoraleoides x A. psoraleoides	0.7986
Sonchus crassifolius x S. crassifolius	0.7988
Melilotus indica x M. indica	0.8
Salvia aegyptica x S. aegyptica	0.8
Bruguiera cylindrica x B. cylindrica	0.8		https://www.doc-developpement-durable.org/file/Culture/Arbres-Bois-de-Rapport-Reforestation/mangrove/Reproductive%20Fitness%20&%20Success%20in%20Mangrove.pdf
Solanum lycopersicum x Solanum lycopersicum	0.8
Fuschia fulgens x F. fulgens	0.8
Philadelphus sakamuri x. P sakamuri	0.8			Hydrangeaceae
Verbena officinalis x V. officinalis	0.8			Verbenaceae
Tacca leontopetaloides x T. leontopetaloides	0.8			Dioscoreaceae
Artemisia vestita x A. vesita	0.8
Coreopsis gigantea x D. maritima	0.8
Hertia intermedia x H. intermedia	0.8
Launaea nudicaulis x L. nudicaulis	0.8
Convovulus spinosus x C. spinosus	0.8		https://www.researchgate.net/profile/Saraj-Bahadur/publication/323771453_Microscopic_investigations_of_palynological_features_of_convolvulaceous_species_from_arid_zone_of_Pakistan/links/5bd31eba92851c6b27908e45/Microscopic-investigations-of-palynological-features-of-convolvulaceous-species-from-arid-zone-of-Pakistan.pdf
Elaeis oleifera x E. oleifera	0.8		https://www.scielo.br/j/pat/a/vqRQ3PyJhYYBSXypynLxCZm/?format=pdf&lang=en
Elaeis guineensis x E. guineensis	0.8
Coronopus didymus x C. didymus	0.8016
Eragrostis pillosa x E. pillosa	0.802
Rubus ellipticus x R. ellipticus	0.8022			Rosaceae
Alliaria petiolata x A. petiolata	0.8022		https://www.researchgate.net/profile/Maryam-Butt-9/publication/338405143_Microscopic_investigation_of_pollen_morphology_of_Brassicaceae_from_Central_Punjab-Pakistan/links/624d1978ef013420665af366/Microscopic-investigation-of-pollen-morphology-of-Brassicaceae-from-Central-Punjab-Pakistan.pdf
Sonchus oleraceus x S. oleraceus	0.803
Barbaraea intermedia x B. intermedia	0.8046		https://link.springer.com/article/10.3103/S0095452713010076
Fagonia indica x F. indica	0.8048			Zygophyllaceae
Raphanus raphanistrum x R. raphanistrum	0.805
Ruellia graecizans x. R. graecizans	0.805			Acanthaceae
Ecbolium ligustrinum x E. ligustrinum	0.8054		https://www.researchgate.net/profile/Arijit-Kundu-3/publication/360148462_Pollination_ecology_and_breeding_system_of_Ecbolium_Ligustrinum_Acanthaceae_a_transition_from_autogamy_to_xenogamy_through_specialised_plant-pollinator_interactions/links/62e55a8b9d410c5ff371f972/Pollination-ecology-and-breeding-system-of-Ecbolium-Ligustrinum-Acanthaceae-a-transition-from-autogamy-to-xenogamy-through-specia…
Berberis orthobotyrs x B. orthobotyrs	0.8064			Berberidaceae
Epimedium chlorandrum x E. chlorandrum	0.8067			Berberidaceae
Vicia rigidula x V. rigidula	0.8068		https://www.jstage.jst.go.jp/article/cytologia/75/1/75_1_9/_pdf
Fragaria vesca x F. vesca	0.8076			Rosaceae
Chrysanthemum morifolium x C. morifolium	0.808
Dichroa febrifuga 'Yamaguchi Hardy' x D. febrifurga 'Yamaguchi Hardy'	0.809			Hydrangeaceae
Medicago polymorpha x M. polymorpha	0.81
Rhizophora mucronata x R. mucronata	0.81
Solanum americanum x S. americanum	0.81
Solanum surattense x S. surattense	0.81
Physalis pubescens x P.pubescens	0.81
Premna serratifolia x P. serratifolia	0.81		http://repository.usp.ac.fj/2705/1/Pollen_Fertility.pdf
Lactuca graciliflora x L. graciliflora	0.81
Dischanthium annulatum x D. annulatum	0.81
Myraictis nepalensis x M. nepalensis	0.81
Heteropappus altaicus x H. altaicus	0.81
Machaeranthera aquifolia x M. aquifolia	0.8116
Carthamus tinctorius x C. tinctorius	0.8117		https://link.springer.com/article/10.3103/S0095452711040104
Berberis lycium x B. lycium	0.8125			Berberidaceae
Ocimum basilicum x O. basilicum	0.8127		https://botanicalithuanica.gamtc.lt/administravimas/uploads/06_botanica_lituanica2017-1_idowu_60150950de936.pdf
Passiflora setacea x P. setacea	0.813
Asparagus racemosus x A. racemosus	0.8136		https://citeseerx.ist.psu.edu/document?repid=rep1&type=pdf&doi=12ba6ec393c5cbe5f70f40877cbd7a02dabd8625
Echinochloa procera x E. procera	0.814
Coffea canephora x C. canephora	0.814		https://horizon.documentation.ird.fr/exl-doc/pleins_textes/divers20-05/010030015.pdf
Solanum viarum x S. viarum	0.815
Hosta ventricosa x H. ventricosa	0.815		https://www.researchgate.net/profile/Natala-Nevkrytaa/publication/342379810_Features_Of_The_Reproductive_Sphere_Of_Species_Of_The_Genus_Hosta_Tratt/links/5ef1c1b9299bf1faac6f45db/Features-Of-The-Reproductive-Sphere-Of-Species-Of-The-Genus-Hosta-Tratt.pdf
Acrachne racemosa x A. racemosa	0.816
Clematis gouriana x C. gouriana	0.81635
Vigna hainiana x V. hainiana	0.8175
Valeriana jatamansi x V. jatamansi	0.8181			Caprifoliaceae
Sissymbrium irio x S. irio	0.8182
Artemisia absinthium x A. absinthium	0.8197		https://www.jstage.jst.go.jp/article/cytologia/75/3/75_3_273/_pdf
Epimedium acuminatum x E. acuminatum	0.82		https://www.ajol.info/index.php/ajb/article/view/97640	Berberidaceae
Triticum aestivum x T. aestivum	0.82
Brugmansia suaveolens x B. suaveolens	0.82		https://www.scielo.br/j/aabc/a/XvScGrPRTLsWpD6XM8gmYDQ/?format=pdf&lang=en
Solanum erianthum x S. erianthum	0.82
Clerodendrum fragrans x C. flagrans	0.82		http://jeas.agropublishers.com/wp-content/uploads/2020/01/JEAS-21-29-37-420-Palynological-medicinal-plants-1.pdf
Pyrus pashia x P. pashia	0.82			Rosaceae
Lactuca tatarica x L. tatarica	0.82
Sisymbrium irio x S. irio	0.82
Anagallis arvensis x A. arvensis	0.82
Oxalis corymbosa x O. corymbosa	0.82			Oxalidaceae
Clematis connata x C. connata	0.82			Ranunculaceae
Cassytha filiformis x C. filiformis	0.82			Cactaceae
Sophora tomentosa x S. tomentosa	0.82
Ipomoea purpurea x I. purpurea	0.82
Hosta sieboldii x H. sieboldii	0.82
Senecio ucranicus x S. ucranicus	0.8209
Agapanthus praecox x A. praecox	0.821			Amaryllidaceae
Setaria intermedia x S. intermedia	0.822
Sium latijugum x S. latijugum	0.8227
Mertensia echioides x M. echioides	0.823		Cytomictic Anomalous Male Meiosis and 2n Pollen Grain Formation in Mertensia echioides Benth. (Boraginaceae) from Kashmir Himalaya
Brachiaria mutica x B. mutica	0.824
Moringa oleifera x M. oleifera	0.824			Moringaceae
Gerbera gossypina x G. gossypina	0.8245
Datura stramonium x D stramonium	0.825
Physalis ixocarpa x P. ixocarpa	0.825		https://www.jstage.jst.go.jp/article/jsbbs/61/3/61_3_288/_pdf
Plumeria acutifolia x P. acutifolia	0.825			Apocynaceae
Vigna umbellata x V. umbellata	0.8258
Gossypium hirsutum x G. raimondii	0.826			Malvaceae
Adesmia reitziana x A. reitziana	0.826
Crepis thomsoni x C. thomsoni	0.826
Griffinia aracensis x G. aracensis	0.826
Pimpinella stewartii x P. stewartii	0.8266
Artemisia scoparia x A. scoparia	0.827
Coreopsis major x C. major	0.827
Swertia thomsonii x S. thomsonii	0.828		https://www.jstage.jst.go.jp/article/cytologia/87/4/87_D-22-00033/_html/-char/en	Gentianaceae
Pentas lanceolata x P. lanceolata	0.828			Rubiaceae
Camelina rumelica x C. rumelica	0.828
Ixora macrothyrsa x I. macrothyrsa	0.828
Leptochloa chinensis x L. chinensis	0.829
Paspalidium flavidum x P. flavidum	0.8295
Solanum melongena x S. melongena	0.83
Coleus scutellanoides x C. scutellanoides	0.83
Dahlia pinnata x D. pinnata	0.83
Bellis perennis x B. perennis	0.83
Hosta kiyosumiensis x H. kiyosumiensis	0.83
Lasiurus hirsutus x L. hirsutus	0.832
Citrullus colocynthis x C. colocynthis	0.832
Elymus shandongensis x E. shandongensis	0.833		https://onlinelibrary.wiley.com/doi/pdf/10.1111/j.1601-5223.1990.tb00401.x
Astragalus tribuloides x A. tribuloides	0.833
Polypogon fugax x P. fugax	0.833
Scrophularia robusta x S. robusta	0.833			Scrophulariaceae
Veronica melissifolia x V. melissifolia	0.833
Centarium erythraea x C. littorale	0.833
Astragalus mercklinii x A. mercklinii	0.8333
Nigella damascena x N. damascena	0.8333		https://www.isgpb.org/journal/index.php/IJGPB/article/view/1393
Lathyrus aphaca x L. aphaca	0.83334
Digitaria ciliaris x D. ciliaris	0.834
Kickxia incana x K incana	0.834		https://academicjournals.org/journal/JMPR/article-full-text-pdf/4D5C81D23319	Scrophulariaceae
Crocus sativus x C. sativus	0.8349		https://ijb.areeo.ac.ir/article_126955_83924a65a4785c3fe3a8620db1922b76.pdf
Lachenalia viridiflora x L. viridiflora	0.8349
Dichroa febrifuga 'GUIZ 48' x D. febrifurga 'GUIZ 48'	0.835			Hydrangeaceae
Vicia pallida x V. pallida	0.8352		https://www.jstage.jst.go.jp/article/cytologia/76/4/76_4_387/_pdf
Cestrum nocturnum x C. nocturnum	0.8358
Tragopogon gracilis x T. gracilis	0.836
Antirrhinum subbaeticum x A. subbaeticum	0.837
Lantana camara x L. camara	0.8372		Comparative Pollen Studies of the Genera Lantana, Verbena and Vitex of Family Verbenaceae from Pakistan
Panicum turgidum x P. turgidum	0.8378		https://www.jstage.jst.go.jp/article/cytologia1929/65/3/65_3_225/_pdf
Phlox cuspida x P. cuspida	0.839		RESPONSE TO SELECTION ON AUTOGAMY IN PHLOX
Petunia hybrida x P. hybrida	0.84
Stipa lessengiana x S. lessengiana	0.84
Scorozonera picridioides x S. picridiodes	0.84
Dicliptera bupleuroides x D. bupleuroides	0.84		http://jeas.agropublishers.com/wp-content/uploads/2020/01/JEAS-21-29-37-420-Palynological-medicinal-plants-1.pdf	Acanthaceae
Trichodesma indicum x T. indicum	0.84			Boraginaceae
Cousinia thomsonii x C. thomsonii	0.84
Artemisia sieversiana x A. sieversiana	0.84
Tanacetum nubigenum x T. nubigenum	0.84
Saussurea jacea x S. jacea	0.84
Cleome brachycarpa x C. brachycarpa	0.8416			Cleomaceae
Rorippa indica x R. indica	0.8421
Clerodendrum siphonathus x C. siphonathus	0.843
Deutzia staminea x D. staminea	0.843			Hydrangeaceae
Chrysanthemum zawadskii x C. zawadskii	0.8446		https://www.jstage.jst.go.jp/article/cytologia/73/4/73_4_425/_pdf
Hordeum magellanicum x H. magellanicum	0.845
Brachicome ibderidiflora x B. ibderidiflora	0.845
Coreopsis tripteris x C. tripteris	0.845
Dactylis ibizensis x D. ibizensis	0.848
Leucaena lanceolata x L. lanceolata	0.8485
Jatropha villosa x J. villosa	0.849		Pollen fertility studies in Jatropha L.	Euphorbiaceae
Eragrostis minor x E. minor	0.849
Gossypium hirsutum x G. hirsutum	0.8498		https://www.jstage.jst.go.jp/article/cytologia/72/2/72_2_195/_pdf	Malvaceae
Polygonum plebijum x P plebijum	0.85			Polygonaceae
Rumex dentatus x R. dentatus	0.85			Polygonaceae
Lolium perenne x L. perenne	0.85		https://journals.co.za/doi/pdf/10.10520/AJA05858860_736
Astragalus amherstianus x A. amherstianus	0.85		https://www.researchgate.net/profile/Anam_Akhtar6/publication/359340422_Light_and_scanning_electron_microscopic_observation_of_palynological_characteristics_in_spineless_Astragalus_L_Fabaceae_and_its_taxonomic_significance/links/626785d81b747d19c2a8911f/Light-and-scanning-electron-microscopic-observation-of-palynological-characteristics-in-spineless-Astragalus-L-Fabaceae-and-its-taxonomic-signifi…
Fuschia splendens x F. splendens	0.85
Apluda mutica x A. mutica	0.85		EFFECT OF CLIMATIC CHANGE SCENERIO ON REPRODUCTIVE BEHAVIOUR OF SOME FODDER GRASSES GROWING WILD IN PAKISTAN
Cymbopogon commutatus x C. commutatus	0.85
Verbena tenuisecta x V. tenuisecta	0.85			Verbenaceae
Psychotria fragrans x P. fragrans	0.85			Rubiaceae
Anaphalis adnata x A. adnata	0.85		https://www.researchgate.net/profile/Vijay-Singh-15/publication/285967391_Cyto-morphology_of_some_gamopetalous_species_from_Jammu_area_Jammu_Kashmir_India/links/59fe139ba6fdcca1f29b6e9c/Cyto-morphology-of-some-gamopetalous-species-from-Jammu-area-Jammu-Kashmir-India.pdf
Artemisia capillaris x A. capillaris	0.85
Erigeron multicaulis x E. multicaulis	0.85
Cichorium intybus x C. intybus	0.85
Nerium indicum x N. indicum	0.85			Apocynaceae
Conyza bonairensis x C. bonairensis	0.85
Poa annua x P. annua	0.851
Trifolium hybridum x T. hybridum	0.852
Corchorus pseudoolitorius x C. pseudoolitorius	0.852
Bromus gracillimus x B. gracillimus	0.8525
Adhatoda vesica x A. vesica	0.8536			Acanthaceae
Senecio hercynicus x S. hercynicus	0.855
Brachiaria reptans x B. reptans	0.857
Ixora chinensis x I chinensis	0.857		http://moana.library.usp.ac.fj/gsdl/collect/spjnas/index/assoc/HASH01ee.dir/doc.pdf
Lepidium apitalum x L. apitalum	0.8571
Astragalus leucocephalus x A leucocephalus	0.8571
Duchesnea indica x D. indica	0.8571			Rosaceae
Sporobolus helvolus x S. helvolus	0.858
Festuca rubra x F. rubra	0.859
Senecio confusus x S. confusus	0.859
Nicotiana plumbaginifolia x N. plumbaginifolia	0.86
Barringtonia asiatica x B. asiatica	0.86			Lecythidaceae
Coreopsis gladiata x C. gladiata	0.86
Cirsium vulgare x C. vulgare	0.86
Tricosanthes anguina x T. cucumerina	0.86
Actaea kashmiriana x A. kashmiriana	0.86		https://www.jstage.jst.go.jp/article/cytologia/87/3/87_D-22-00010/_pdf
Nepeta leucolaena x N. leucolaena	0.861
Deschampia antarctica x D. antarctica	0.861		https://www.researchgate.net/profile/Ivan-Parnikoza/publication/303389071_Adaptation_of_the_Seed_Reproduction_System_to_Conditions_of_Maritime_Antarctic_in_Deschampsia_antarctica_E_Desv/links/574357e708ae298602f0edf8/Adaptation-of-the-Seed-Reproduction-System-to-Conditions-of-Maritime-Antarctic-in-Deschampsia-antarctica-E-Desv.pdf
Passiflora cincinnata x P. cincinnata	0.862
Watsonia beatricis x W. beatricis	0.862			Iridaceae
Onosma bulbotricha x O. bulbotricha	0.8625
Echinochloa colona x E. colona	0.8635
Passiflora suberosa x P. suberosa	0.8636
Astragalus oxyglottis x A. oxyglottis	0.8636
Sorghum halepense x S. halepense	0.864
Sporobolus diander x S. diander	0.864
Melia azerdarach x M. azerdarach	0.8645			Meliaceae
Lamium album x L. album	0.866
Themeda anathera x T. anathera	0.866
Calamogrostis pseudophragmites x C. psuedophragmites	0.866
Oxyria digyna x O. digyna	0.8673		http://dspace.nbuv.gov.ua/bitstream/handle/123456789/126617/06-FarooqNEW.pdf?sequence=1
Artemisia desertorum x A. desertorum	0.8675
Santolia semidentata x S. semidentata	0.8689
Achellia millefolium x A. millefolium	0.8695
Gilia ophthalmoides x G. ophthalmoides	0.87
Medicago minima x M. minima	0.87
Cotula hemisphaerica x C. hemisphaerica	0.87
Bacopa monnieri x B. monnieri	0.87			Plantaginaceae
Centaurea iberica x C. iberica	0.87		https://www.researchgate.net/profile/Amjad-Khan-40/publication/369091356_Palyno-taxonomic_approach_through_light_and_scanning_electron_microscopy_for_the_identification_of_herbaceous_Asteraceae_species_from_Sikaram_Mountain_Pak-Afghan_border/links/641306e292cfd54f8406096b/Palyno-taxonomic-approach-through-light-and-scanning-electron-microscopy-for-the-identification-of-herbaceous-Asteraceae-speci…
Pedicularis chielanthifolia x P. chielanthifolia	0.87
Thevetia peruviana x T. peruviana	0.87		https://www.researchgate.net/profile/Mahendra-Pal-Singh-2/publication/363248490_POLLEN_VIABILITY_STATUS_IN_SELECTED_MEDICINAL_PLANTS_OF_APOCYNACEAE_FAMILY/links/6312de0761e4553b955eb293/POLLEN-VIABILITY-STATUS-IN-SELECTED-MEDICINAL-PLANTS-OF-APOCYNACEAE-FAMILY.pdf
Paspalum notatum x P. notatum	0.8715		https://www.scielo.br/j/sa/a/nT54cD4ZSNQByJcCNJqBLJF/#ModalTablet1
Bothriochloa ischaemum x B. ischaemum	0.872
Capsella bursa-pastoris x C. bursa-pastoris	0.8723
Epimedium pubescens x E. pubescens	0.873			Berberidaceae
Calendula officinalis x C. officinalis	0.873		https://jpp.journals.ekb.eg/article_258814_1bf4f6d88d5037e80c12e32da53e8ea4.pdf
Poa alpine x P. alpine	0.873
Setaria plaicatilis x S. plaicatilis	0.873
Ixora javanica x I. javanica	0.873
Terminalia catappa x T. catappa	0.873		POLLEN FERTILITY AND KARYOTYPING STUDY OF Terminalia catappa And Terminalia mantaly
Woodfordia fruticosa x W. fruticosa	0.8736			Lythraceae
Passiflora edmundoi x P. edmundoi	0.8739
Hosta gracillima x H. gracillima	0.874
Calydorea basaltica x C. basaltica	0.8748
Prunus cornuta x P. cornuta	0.875			Rosaceae
Urtica dioica x U. dioica	0.875			Urticaceae
Hosta yingeri x H. yingeri	0.875
Senecio germanicus x s. germanicus	0.8766
Paspalum scrobiculatum x P. scrobiculatum	0.8769
Artemisia indica x A. indica	0.877
Aquilegia vulgaris x A. vulgaris	0.8778			Ranunculaceae
Vigna radiata x V. radiata	0.8784		https://www.researchgate.net/profile/Senthil-Natesan-2/publication/46179293_Interspecific_hybridization_of_Vigna_radiata_x_13_wild_Vigna_species_for_developing_MYMV_donar/links/00b49521ca5e1082e6000000/Interspecific-hybridization-of-Vigna-radiata-x-13-wild-Vigna-species-for-developing-MYMV-donar.pdf
Saccharum officinarum x S. officinarum	0.8786
Senecio dacicus x S. dacicus	0.8794		https://www.degruyter.com/document/doi/10.2478/s11756-006-0006-z/html
Sullivantia sullivantii x S. sullivantii	0.88
Phaseolus coccineus x P. coccineus	0.88
Medicago intertexta x M. intertexta	0.88
Cestrum parqui x C. parqui	0.88
Clerodendrum inerma x C. inerma	0.88
Fuschia hatschbachii x F. hatschbachii	0.88
Chrysopogon serrulans x C. serrulans	0.88
Lindenbergia indica x L. indica	0.88			Orobanchaceae
Erigeron annuus x E. annuus	0.88
Taraxacum officinale x T. officinale	0.88
Bupleurum hamiltonii x B. hamiltonii	0.88
Myraictis wallichii x M. wallichii	0.88
Hamelia patens x H. patens	0.88
Cymbopogon caesius x C. caesius	0.882
Scrophularia scabiosaefolia x S. scabiosaefolia	0.882			Scrophulariaceae
Nepeta discolor x N. discolor	0.8825
Poa pratense x P. pratense	0.883
Poa bulbosa x P. bulbosa	0.884
Heliconia rostrata x H. rostrata	0.884			Heliconiaceae
Citrullus vulgaris x C. vulgaris	0.884		https://www.jstage.jst.go.jp/article/ggs1921/36/3-4/36_3-4_63/_pdf
Coffea bengalensis x C. bengalensis	0.884		Cytopalynology of Woody Taxa of Family Rubiaceae from North and Central India
Dichroa febrifuga 'Chadwell Collection' x D. febrifurga 'Chadwell Collection'	0.885			Hydrangeaceae
Agrostis stolonifera x A. stolonifera	0.885
Nierembergia scoparia x N. scoparia	0.885		https://www.sciencedirect.com/science/article/abs/pii/S0304423896009648
Pyrus farsistanica x P. farsistanica	0.885
Ixora parviflora x I parviflora	0.885
Elymus libanoticus x E. libanoticus	0.886
Centaurium littorale x C. littorale	0.8875
Fumaria parviflora x F. parviflora	0.8875
Melica persica x M. persica	0.888
Stipa koelzii x S. koelzii	0.888
Coffea heterocalyx x C. heterocalyx	0.888
Cynoglossum lanceolatum x C. lanceolatum	0.8889			Boraginaceae
Malcomia africana x M. africana	0.8889
Ochthochloa compressa x O. compressa	0.8889
Rumex vesicarius x R. vesicarius	0.8889			Polygonaceae
Dactylis smithii x D. smithii	0.889
Rhynchelytrum repens x R. repens	0.8895
Datura innoxia x D. innoxia	0.89
Chrysopogon aucheri x C. aucheri	0.89
Cymbopogon martinii x C. martinii	0.89
Nasturtium officinale x N. officinale	0.89
Anemone rivularis x A. rivularis	0.89			Ranunculaceae
Arctium lappa x A. lappa	0.89
Fagopyrum dibotrys x F. dibotrys	0.89			Polygonaceae
Blumea laciniata x B. laciniata	0.89
Artemisia vulgaris x A. vulgaris	0.89
Echinops giganteus x E. giganteus	0.89		http://ojs.klobexjournals.com/index.php/afs/article/view/386
Ipomoea eriocarpa x I. eriocarpa	0.89
Porana paniculata x P. paniculata	0.89
Ipomoea tricolor x I tricolor	0.89
Pyrus mazanderanica x P. mazanderanica	0.89
Rosa rugosa x R. rugosa	0.89
Budleja iresinoides x B. iresinoides	0.89		https://www.researchgate.net/profile/Valeria-Paez-2/publication/337413795_Meiotic_irregularities_associated_to_cytomixis_in_Buddleja_iresinoides_Griseb_Hosseus_Buddlejaceae_and_Castilleja_arvensis_Schltdl_Cham_Orobanchaceae/links/5e4d44d7a6fdccd965b11505/Meiotic-irregularities-associated-to-cytomixis-in-Buddleja-iresinoides-Griseb-Hosseus-Buddlejaceae-and-Castilleja-arvensis-Schltdl-Cham-Orobanch…
Eragrostis viscosa x E. viscosa	0.892
Chrysanthemum cognata x C. cognata	0.8927		https://www.tandfonline.com/doi/pdf/10.1080/00087114.2012.726506
Calendula arvensis x C. arvensis	0.8928
Setaria pumila x S. pumila	0.8928
Nepeta supina x N. supina	0.893
Setaria geniculata x S. geniculata	0.893
Pedicularis gracilis x P. gracilis	0.8933		https://www.jstage.jst.go.jp/article/iscb/4/4/4_4_83/_pdf
Elephantopus carolinianus x E. carolinianus	0.8937
Gagea gageoides x G. gageoides	0.894
Origanum vulgare x O. vulgare	0.895
Jatropha podagrica x J. podagrica	0.896			Euphorbiaceae
Senecio flavus x S. flavus	0.8968
Pennisetum typhoides x P. typhoides	0.897
Inula grandiflora x I. grandiflora	0.897
Trifolium alexandrianum x T. alexandrianum	0.8974
Brassica compestris x B. compestris	0.8985
Eleusine indica x E. indica	0.8987
Tolpis crassiuscula x T. crassiuscula	0.899
Setaria italica x S. italica	0.899		https://taec.journals.ekb.eg/article_12392_635e1ee6b3992f2fc67058b55160332e.pdf
Machaeranthera viscida x M. viscida	0.8992
Gilia modocensis x G. modocensis	0.9
Gilia malior x G. malior	0.9
Elaeis guineensis x E. guineensis	0.9		https://link.springer.com/article/10.1007/BF00397784
Elaeis oleifera x E. oleifera	0.9
Epimedium ecalcaratum x E. ecalcaratum	0.9			Berberidaceae
Tolpis laciniata x T. laciniata	0.9
Gilia incospicuta x G. incospicuta	0.9
Withania somnifera x W. somnifera	0.9
Nicotiana tabacum x N. tabacum	0.9
Leucaena trichandra x L. trichandra	0.9
Fuschia triphylla x F. triphylla	0.9
Fuschia boliviana x F. boliviana	0.9
Oenothera mollissima x O. affinis	0.9		https://www.jstage.jst.go.jp/article/cytologia1929/21/3/21_3_252/_pdf
Prosopis juliflora x P. juliflora	0.9
Artemisia maritima x A. maritima	0.9
Ixora balsamia x I. balsamia	0.9			Rubiaceae
Coreopsis pubescens x C. pubescens	0.9
Echinops longifolius x E. longifolius	0.9
Castilleja levisecta x C. levisecta	0.9		https://appliedeco.org/wp-content/uploads/CALE-hybridization-and-cytogeography-08-1.pdf
Pedicularis punctata x P. punctata	0.9
Fumaria schleicheri x F. schleicheri	0.9
Phaseolus calcaratus x P. calcaratus	0.901
Lolium persicum x L. persicum	0.901		https://onlinelibrary.wiley.com/doi/pdf/10.1111/j.1601-5223.2005.01908.x
Hosta kikutii x H. kikutii	0.9013
Phlox glaberrima x P. glaberrima	0.9014		THE EFFECT OF COROLLA COLOR AND OUTLINE ON INTERSPECIFIC POLLEN FLOW IN PHLOX
Bromus inermis x B. inermis	0.902		https://www.jstage.jst.go.jp/article/cytologia1929/37/4/37_4_747/_pdf
Trifolium repens x T. repens	0.902		https://www.tandfonline.com/doi/pdf/10.1080/0028825X.1982.10426411
Cassia fistula x C. fistula	0.902
Lilium aurelianense x L. aurelianense	0.902			Liliaceae
Lychnis fulgens x L. fulgens	0.902		https://www.jstage.jst.go.jp/article/jjshs1/82/1/82_57/_pdf
Trimezia spathata x T. spathata	0.9026
Helianthus deserticola x H. deserticola	0.903
Muhlenbergia himalayensis x M. himalayensis	0.903
Ranunculus hirtellus x R. hirtellus	0.903			Ranunculaceae
Thalictrum javanicum x T. javanicum	0.903			Ranunculaceae
Orhosiphon aristatus x O. atistatus	0.903
Antirrhinum calycinum x A. calycinum	0.903
Geum rivale x G. rivale	0.903
Leucaena involucrata x L. involucrata	0.904
Brachiaria ramosa x B. ramosa	0.904		https://www.jstage.jst.go.jp/article/cytologia/83/1/83_D17-00020/_pdf
Chlorophytum comosum x C. comosum	0.905		https://www.ias.ac.in/article/fulltext/jbsc/031/05/0629-0637
Jatropha maheswarii x J. maheswarii	0.906			Euphorbiaceae
Elephantopus tomentosus x E. tomentosus	0.906
Cynodon dactylon x C dactylon	0.9062
Raphanus sativus x R. sativus	0.9062
Chrysanthemum lithospermifolia x C. lithospermifolia	0.9066
Bupleurum lanceolatum x B. lanceolatum	0.9068		https://link.springer.com/article/10.3103/S0095452714040033
Hypericum oblongifolium x H. oblongifolium	0.9069		https://www.scirp.org/html/10-2602939_80390.htm
Plantago depressa x P. depressa	0.907			Plantaginaceae
Centaurium erythraea x C. erythraea	0.907		https://citeseerx.ist.psu.edu/document?repid=rep1&type=pdf&doi=2bbf8a25d60a7ab3e04465895ca6d60a2a562cf7
Caridimine loxostemonoides x C. loxostemonoides	0.9071
Adesmia rocinhensis x A. rocinhensis	0.9074
Bruguiera sexangula x B. sexangula	0.908
Mimosa pudica x M. pudica	0.908
Mitragynal parviflora x M. parviflora	0.908
Potentilla bifurca x P. bifurca	0.9089		https://www.researchgate.net/profile/Vladimir-Godin/publication/225958497_Population_Structure_of_Potentilla_bifurca_L_in_the_Altai-Sayan_Mountain_Region/links/00b7d52cc31fb6fcf4000000/Population-Structure-of-Potentilla-bifurca-L-in-the-Altai-Sayan-Mountain-Region.pdf
Polypogan monspeliensis x P. monspeliensis	0.909
Mentha longifolia x M. longifolia	0.909		https://abs.bibl.u-szeged.hu/index.php/abs
Hypericum perforatum x H. perforatum	0.909
Solanum surratense x S. surratense	0.9091
Vicia faba x V. faba	0.9091
Dactyloctenium aegyptium x D. aegyptium	0.9097
Iris ensata x I. ensata	0.91			Iridaceae
Nicotiana alata x N. alata	0.91
Nepeta floccosa x N. floccosa	0.91
Elsholtzia cilia x E. cilia	0.91		CYTOGENETIC DIVERSITY OF ELSHOLTZIA CILIATA BENTH. (LAMIACEAE) FROM KASHMIR HIMALAYA
Nepeta spicata x N. spicata	0.91
Desmodium gangeticum x D. gangeticum	0.91
Strobilanthes alatus x S. alatus	0.91		https://www.jstage.jst.go.jp/article/iscb/7/2/7_59/_pdf	Acanthaceae
Siegesbeckia orientalis x S. orientalis	0.91
Silene vulgaris x S. vulgaris	0.91			Caryophyllaceae
Impatiens spirifer x I. spirifer	0.91			Balsaminaceae
Androsace lanuginosa x A. lanuginosa	0.91
Erigeron alpinus x E. alpinus	0.91
Cuscuta chinensis x C. chinensis	0.91
Tricosanthes lobata x T. cucumerina	0.91
Hosta shikokiana x H. shikokiana	0.91
Fumaria vaillantii x F. vaillantii	0.91		Study of the meiosis in some species of Fumaria (Papaveraceae) from Iran
Calydorea campestris x C. campestris	0.9106
Piptatherum laterale x P. laterale	0.9108
Uncarina grandidieri x U. grandidieri	0.911			Pedaliaceae
Bromus tectorum x B. tectorum	0.9112
Santolia oblongifolia x S. oblongifolia	0.9114
Eragrostis aegyptiaca x E. aegyptiaca	0.9116		https://www.jstage.jst.go.jp/article/cytologia1929/62/4/62_4_405/_pdf
Rhizophora samoensis x R samoensis	0.912
Oplismenus burmanii x O. burmanii	0.912
Epilobium aplinum x E. alpinum	0.912
Corchorus capsularis x C. capsularis	0.912
Paspalum maritimum x P. maritimum	0.9149		https://www.scielo.br/j/babt/a/mSHS9PGVFxmwm8htPQhbksD/?lang=en#
Solanum melongena x S. melongena	0.915		https://riunet.upv.es/bitstream/handle/10251/160221/Garc%C3%ADa-Fortea?sequence=5
Cleodendrum viscosum x C. viscosum	0.915
Nepeta leucophylla x N. leucophylla	0.915
Koeleria macrantha x K. macrantha	0.915
Pogonatherum crinitum x P. crinitum	0.915
Lychnis sieboldii x L. sieboldii	0.915
Chrysanthemum boreale x C. boreale	0.9158
Dactylis elburz x D. elburz	0.916
Brassica campestris x B. campestris	0.9166
Tribulus teristris x T. teristris	0.9167			Zygophyllaceae
Hosta longipes x H. longipes	0.9167
Antirrhinum orontium x A. orontium	0.9176		https://ias.ac.in/article/fulltext/plnt/093/04/0455-0458
Paspalum nicorae x P. nicorae	0.9177		https://pdfs.semanticscholar.org/63d5/54b9b84bb57f994dbf50cfc839e4619d5670.pdf
Corchorus pseudocapsularis x C. pseudocapsularis	0.9178
Passiflora edulis x P. edulis	0.9182		https://www.scielo.br/j/rbf/a/pmXW4SF89kSLy6pm5FJYTWz/?format=html&lang=en#
Dactylis woronowii x D. woronowii	0.919
Festuca pratensis x F. pratensis	0.92
Nepeta longibracteata x N. longibracteata	0.92
Phleum pratense x P pratense	0.92
Sonchus maritimus x S. maritimus	0.92
Saussurea candicans x S. candicans	0.92
Cotula anthemoides x C. anthemoides	0.92
Crepis foetida x C. foetida	0.92
Pedicularis hoffmeisteri x P. hoffmeisteri	0.92			Orobanchaceae
Rumex nepalensis x R. nepalensis	0.92			Polygonaceae
Scaevola taccada x S. taccada	0.92			Goodeniaceae
Tournefortia argentea x T. argentea	0.92			Boraginaceae
Veronica laxa x V. laxa	0.92			Plantaginaceae
Echinops gracillis x E. gracillis	0.92
Lactuca jacotianum x L. jacotianum	0.92
Trichosanthes anguina x T. lobata	0.92
Hosta rupifraga x H. rupifraga	0.92
Corchorus fascicularis x C. fascicularis	0.9206
Jatropha curcas x J. curcas	0.921			Euphorbiaceae
Zebrina pendula x Z. pendula	0.921			Commelinaceae
Chrysanthemum flexuosa x C. flexuosa	0.921
Jatropha gossypifolia x J. gossypifolia	0.922			Euphorbiaceae
Oenothera rosea x O. rosea	0.9225			Onagraceae
Capparis deciduas x C deciduas	0.923
Carum copticum x C. copticum	0.923
Vaccaryia pyramedica x V. pyramedica	0.923			Caryophyllaceae
Malvastrum coromendelianum x M. coromendelianum	0.923			Malvaceae
Nerium oleander x N. oleander	0.923		https://www.researchgate.net/profile/Bapurayagouda-Patil/publication/350399628_Assessment_of_pollen_viability_and_in_vitro_pollen_germination_in_Nerium_cultivars_Nerium_oleander_L/links/60dd89f1299bf1ea9ed370f9/Assessment-of-pollen-viability-and-in-vitro-pollen-germination-in-Nerium-cultivars-Nerium-oleander-L.pdf
Cyclamen persicum x C. persicum	0.924		https://www.jstage.jst.go.jp/article/jsbbs1951/44/4/44_4_367/_pdf
Helianthus atrorubens x H. atrorubens	0.924
Gossypium anomalum x G. anomalum	0.924			Malvaceae
Digitaria biformis x D. biformis	0.924
Rosa macrophylla x R. macrophylla	0.924			Rosaceae
Philadelphus coulteri x P. coulteri	0.924			Hydrangeaceae
Hornstedtia conoidea x Hornstedtia conoidea	0.9243		https://www.researchgate.net/profile/Noe-Mendez/publication/327981823_In_vitro_Studies_on_Pollen_Viability_Pollen_Germination_and_Pollen_Tube_Growth_of_Hornstedtia_conoidea_Ridl_-_a_Philippine_Endemic_Ginger_Species/links/5bb1eb7aa6fdccd3cb80af05/In-vitro-Studies-on-Pollen-Viability-Pollen-Germination-and-Pollen-Tube-Growth-of-Hornstedtia-conoidea-Ridl-a-Philippine-Endemic-Ginger-Species.pdf	Zingiberaceae
Heracleum brunonis x H. brunonis	0.9248
Phoenix dactylifera x P. dactylifera	0.925		https://www.researchgate.net/profile/Sherif-El-Sharabasy/publication/334946015_Characterization_and_Evaluation_of_Six_Male_Date_Palm_Phoenix_dactylifera_L_Genotypes_in_Egypt/links/5fcf928092851c00f85efffd/Characterization-and-Evaluation-of-Six-Male-Date-Palm-Phoenix-dactylifera-L-Genotypes-in-Egypt.pdf
Asphodelus tenuifolius	0.9259
Hieracium diaphanoides x H. diaphanoides	0.926
Gagea alexeenkoana x G. alexeenkoana	0.9264
Leucaena pallida x L. pallida	0.9265
Setaria barbata x S. barbata	0.927		https://www.jstage.jst.go.jp/article/cytologia/83/1/83_D-17-00023/_pdf
Farfugium hiberniflorum x F. hiberniflorum	0.9275		http://www.biology.kyushu-u.ac.jp/~ecology/yahara/publication/Yamaguchi&Yahara1989Farfugium.pdf
Coix aquatica x C. aquatica	0.9279		https://www.jstage.jst.go.jp/article/iscb/12/2/12_33/_pdf
Pedicularis oederi x P. oederi	0.928			Scrophulariaceae
Eragrostis ciliaris x E. ciliaris	0.929
Oplismenus compositus x O. compositus	0.929
Emilia sonchifolia x E. sonchifolia	0.929		https://www.jstage.jst.go.jp/article/cytologia1929/43/3-4/43_3-4_505/_pdf
Adesmia punctata x A. punctata	0.9293
Senecio ovatus x S. ovatus	0.9299
Medicago falcata x M. falcata	0.93
Lens culinaris x L. culinaris	0.93		https://link.springer.com/article/10.1007/BF00039219
Helianthus annuus x H. annuus	0.93
Roylea cinera x R. cinera	0.93
Malva neglecta x M. neglecta	0.93			Malvaceae
Aster laevis x A. laevis	0.93
Stellaria media x S. media	0.93			Caryophyllales
Ranunculus laetus x R. laetus	0.93			Ranunculaceae
Inula cappa x I. cappa	0.93
Lychnis indica x L. indica	0.93			Caryophyllaceae
Potentilla argyrophylla x P. argyrophylla	0.93			Rosaceae
Blumea mollis x B. mollis	0.93
Roylea cinerea x Roylea cinerea	0.93
Vernonia serratuloides x V. serratuloides	0.93
Trichosanthes cucumerina x T. cucumerina	0.93
Pyrus hyrcana x P. hyrcana	0.93
Rosa woodsii x R. woodsii	0.93
Disporum smilacinum x D. smilacinum	0.93		https://www.jstage.jst.go.jp/article/cytologia1929/42/1/42_1_101/_pdf	Colchicaceae
Gloriosa rothschildiana x G. rothschildiana	0.93		https://chesci.com/wp-content/uploads/2021/05/V10i38_15_cs20511039v_235-241.pdf
Allium cepa x A. cepa	0.9302		https://www.ajol.info/index.php/ajb/article/view/130729
Jatropha integerrimax J. integerrima	0.931			Euphorbiaceae
Nepeta podostachys x N. podostachys	0.931
Coleus forskohlii x C forskohlii	0.932		http://dl.nsf.ac.lk/bitstream/handle/1/11791/PGIATAR-3-77.pdf?sequence=2
Dactyloctenium aristatum x D. aristatum	0.932
Panicum typheron x P. typheron	0.9325
Phaseolus radiatus X P. radiatus	0.933		https://www.jstage.jst.go.jp/article/jsbbs1951/24/6/24_6_282/_pdf
Taraxacum eriopodum x T. eriopodum	0.933
Santolia rosmarinifolia x S. rosmarinifolia	0.93375		https://www.researchgate.net/profile/Aixa-O-Guerra/publication/225447331_Cytogenetics_geographical_distribution_pollen_stainability_and_fecundity_of_five_diploid_taxa_of_Santolina_rosmarinifolia_L_aggregate_Asteraceae_Anthemideae/links/57d0628608ae5f03b4890daa/Cytogenetics-geographical-distribution-pollen-stainability-and-fecundity-of-five-diploid-taxa-of-Santolina-rosmarinifolia-L-aggregate-Aste…
Eragrostis tenella x E. tenella	0.934
Adesmia muricata x A. muricata	0.9343
Medicago gaetula x M. gaetula	0.935		https://acsess.onlinelibrary.wiley.com/doi/abs/10.2134/agronj1959.00021962005100050001x
Jatropha multifida x J. multifida	0.935			Euphorbiaceae
Dianthus plumarius x D. plumarius	0.935		https://researcharchive.lincoln.ac.nz/bitstream/handle/10182/10991/hewage-et-al-1999-j-appl-seed-prod-17_43-48.pdf?sequence=1&isAllowed=y	Caryophyllaces
Physalis angulata x P. angulata	0.935
Chrysothemis pulchella x C. pulchella	0.935			Gesneriaceae
Thlaspi alpestre x T. alpestre	0.935
Heracleum cachemiricum x H. cachemiricum	0.935
Vicia tenera x V. tenera	0.9355
Setaria pallide-fusca x S. pallide-fusca	0.9355
Brassica napus x B. napus	0.9355		https://www.jstage.jst.go.jp/article/cytologia1929/62/1/62_1_25/_pdf
Oenanthe javanica x O. javanica	0.9355
Calydorea crocoides x C. crocoides	0.9358
Panicum antidotale x P. antidotale	0.936
Philadelphus argyrocalyx x P. argyrocalyx	0.936			Hydrangeaceae
Lactuca remotiflora x L. remotiflora	0.936
Bruguiera gymnorhiza x B. gymnorhiza	0.937		https://link.springer.com/article/10.1007/s004970050121
Cyclamen hederifolium x C. hederifolium	0.937
Nepeta govaniana x N. govaniana	0.937
Chrysanthemum verbascifolia x C. verbascifolia	0.937		https://repositorio.unne.edu.ar/bitstream/handle/123456789/28209/RIUNNE_FCA_AR_ViaDoPico-Dematteis.pdf?sequence=1
Cyprus defformis x C defformis	0.9375			?
Lycopersicon esculentum x L. esculentum	0.9375
Gagea anonyma x G. anonyma	0.9375
Plecanthrus rugosus x P. rugosus	0.9375
Plectranthus rugosus x P. rugosus	0.9375
Pedicularis porrecta x P. porrecta	0.9378
Solanum intefrifolium x S. integrifolium	0.938
Panicum maximum x P. maximum	0.939
Pennisetum orientale x P. orientale	0.939
Elephantopus nudatus x E. nudatus	0.939		https://scholarworks.wm.edu/cgi/viewcontent.cgi?article=4777&context=etd
Elymus semicostatus x E. semicostatus	0.94		https://www.tandfonline.com/doi/pdf/10.1080/00087114.2018.1469816
Phaseolus vulgaris x P. vulgaris	0.94		https://www.jstage.jst.go.jp/article/cytologia1929/45/4/45_4_791/_pdf
Agropyron trachycaulm x A. trachycaulm	0.94
Philadelphus californicus x P. californicus	0.94			Hydrangeaceae
Spilanthes acmella s. acmella	0.94
Ranunculus sceleratus x R. sceleratus	0.94			Ranunculaceae
Delphinium pyramidale x D. pyramidale	0.94			Ranunculaceae
Erigeron canadensis x E. canadensis	0.94
Cucurbita pepo x C. pepo	0.94			Cucurbitaceae
Erigeron bellidiodes x E. bellidiodes	0.94
Coreopsis linifolia x C. linifolia	0.94
Carduus nutans x C. nutans	0.94
Mercardonia dianthera x M. dianthera	0.94		https://www.jstage.jst.go.jp/article/cytologia1929/34/2/34_2_169/_pdf
Pedicularis bicornuta x P. bicornuta	0.94		https://www.researchgate.net/profile/Zahid-Ullah-5/publication/232807548_Pollen_morphology_of_four_endemic_species_of_Pedicularis_L_from_alpine_zone_of_the_Deosai_Plateau_Himalayan_range/links/552f4fce0cf2d495071aac0e/Pollen-morphology-of-four-endemic-species-of-Pedicularis-L-from-alpine-zone-of-the-Deosai-Plateau-Himalayan-range.pdf
Lolium temulentum x L. temulentum	0.941
Gossypium capitis viridis x G. capitis viridis	0.942		https://www.jstage.jst.go.jp/article/cytologia/69/4/69_4_367/_pdf	Malvaceae
Eragrostis pilosa x E. pilosa	0.942
Carica papaya x C. papaya	0.942			Caricaceae
Mikania micrantha x M. micrantha	0.942
Coreopsis pulchra x C. pulchra	0.942
Avena abyssinica x A. abyssinica	0.9421
Sesamum indicum x S. indicum	0.9423		https://www.researchgate.net/profile/Vinod-Kurungara/publication/215583134_Pollen-pistil_interaction_in_the_inter-specific_crosses_of_Sesamum_sp/links/569dd0e108ae00e5c98f0555/Pollen-pistil-interaction-in-the-inter-specific-crosses-of-Sesamum-sp.pdf
Helianthus annuus x H. annuus	0.943		https://www.ncbi.nlm.nih.gov/pmc/articles/PMC1456521/
Passiflora edulis f. flavicarpa x P. ed. f. flavicarpa	0.943		https://www.tandfonline.com/doi/pdf/10.1080/00087114.2003.10589315
Incarvillea arguta x I. arguta	0.943			Bignoniaceae
Onosma estahbanensis x O. estahbanensis	0.943
Geum urbanum x G. urbanum	0.943		https://www.nature.com/articles/hdy20119
Asparagus kiusianus x A. kiusianus	0.943		https://www.researchgate.net/profile/Hokuto-Nakayama/publication/251410935_Production_and_characterization_of_interspecific_hybrids_between_Asparagus_kiusianus_Makino_and_A_officinalis_L/links/0046352d4b7d038c15000000/Production-and-characterization-of-interspecific-hybrids-between-Asparagus-kiusianus-Makino-and-A-officinalis-L.pdf
Digitaria adscendens x D. adscendens	0.9432
Plantago major x P. major	0.9433			Plantaginaceae
Plantago ovata x P. ovata	0.9434			Plantaginaceae
Trisetopsis virescens x T. virescens	0.944
Clematis ladakhiana x C. ladakhiana	0.944		https://www.tandfonline.com/doi/pdf/10.1080/00087114.2018.1460520
Santolia canescens x S. canescens	0.9443
Cousania minuta x C. minuta	0.9444		https://www.researchgate.net/profile/Muhammad-Zafar-23/publication/237520111_Palynology_of_Family_Asteraceae_from_Flora_of_Rawalpindi_Pakistan/links/00b4953188398b34c9000000/Palynology-of-Family-Asteraceae-from-Flora-of-Rawalpindi-Pakistan.pdf
Helianthus anomalus x H. anomalus	0.945
Solanum nodiflorum x S. nodiflorum	0.945
Solanum nigrum x S. nigrum	0.945
Leucaena leucocephala x L. leucocephala	0.945
Potentilla leuconata x P. leuconata	0.945			Rosaceae
Pedicularis pectinata x P. pectinata	0.945			Orobanchaceae
Salvia nubicola x S. nubicola	0.945
Hosta venusta x H. venusta	0.945
Adesmia incana x A. incana	0.9456
Urochloa panicoides x U. panicoides	0.946
Phleum alpinum x P. alpinum	0.946
Hieracium vulgatum x H. vulgatum	0.946
Tragopogon dubius x T. dubius	0.946
Dierama pulcherrima x D. pulcherrima	0.946			Iridaceae
Thunbergia alata x T. alata	0.946			Acanthaceae
Camelina sativa x C. sativa	0.946		https://pdf.sciencedirectassets.com/271144/1-s2.0-S0926669022X00113/1-s2.0-S0926669022007956/am.pdf?X-Amz-Security-Token=IQoJb3JpZ2luX2VjEF0aCXVzLWVhc3QtMSJHMEUCIHhex0H9jiBk%2Bkw67u09lb9Lbb3JGnzUgapChMWRbnuRAiEAoxom6g7DwQqZ0MxV8Lwppv2u%2BHPu5urXR4ibP3yziesqswUIRRAFGgwwNTkwMDM1NDY4NjUiDEO532jlxc5bSJsnxiqQBTHprWUywsSfQ7G4pgRSW2RqR0CZWPI8bmFQu8khmTy%2FFi2w%2FEDH%2BuAYuHfgYdUu4XklYnlWPXxNLuclJkfU3Jxw…
Clivia miniata x C. miniata	0.947		The Effects of Drought and Flood Stress on Pollen Quality and Quantity in Clivia miniata (Lindl.) Bosse (Amaryllidaceae)
Thlapi arvensis x T. arvensis	0.9473
Saussurea taraxacifolia x S. taraxacifolia	0.9475
Cicer judaicum x C. judaicum	0.948		https://link.springer.com/article/10.1007/BF00527371
Allium fistulosum x A. fistulosum	0.948		https://www.jstage.jst.go.jp/article/jjshs1925/68/5/68_5_960/_pdf	Amaryllidaceae
Adesmia ciliata x A. ciliata	0.9483
Hyparrhenia involucrata x H. involucrata	0.9487		https://www.jstage.jst.go.jp/article/cytologia1929/45/1-2/45_1-2_189/_pdf
Parthenium hysterophorus x P. hysterophorus	0.9487
Matthiola incana x M. incana	0.9488		https://sciendo.com/abstract/journals/fhort/29/1/article-p51.xml
Helianthus petiolaris x H. petiolaris	0.949
Mimulus guttatus x M. guttatus	0.949
Helianthus agrophyllus x H. agrophyllus	0.949
Vicia pilosa x V. pilosa	0.949		https://www.jstage.jst.go.jp/article/jsbbs1951/30/4/30_4_351/_pdf
Phlox drummondii x P. drummondii	0.949		https://www.jstage.jst.go.jp/article/cytologia1929/40/2/40_2_355/_pdf
Tolpis crassiuscula x T. crassiuscula	0.95		https://www.researchgate.net/profile/Mark-Mort/publication/238351458_Pollen_fertility_of_synthetic_intra-_and_interspecific_F_1_hybrids_in_Canary_Island_Tolpis_Asteraceae/links/00463526a771469074000000/Pollen-fertility-of-synthetic-intra-and-interspecific-F-1-hybrids-in-Canary-Island-Tolpis-Asteraceae.pdf
Plantago crassifolia x P. crassifolia	0.95		http://bp.ueb.cas.cz/pdfs/bpl/2005/01/31.pdf	Plantaginaceae
Plecanthrus coetsa x P. coetsa	0.95
Salvia rubicola x S. rubicola	0.95
Stachys inflata x S. inflata	0.95		https://cjes.guilan.ac.ir/article_3809_50c0f850594a0a22b6587d6aefef5239.pdf
Dasypyrum villosum x D. villosum	0.95
Philadelphus microphyllus x P. microphyllus	0.95		http://repository.ias.ac.in/14893/1/317.pdf	Hydrangeaceae
Lotus corniculatus x L. corniculatus	0.95
Youngia japonica x Y. japonica	0.95
Wulfenia amherstiana x W. amherstiana	0.95			Plantaginaceae
Plectranthus coetsa x P. coetsa	0.95
Acalypha grandis x A. grandis	0.95		http://repository.usp.ac.fj/2705/1/Pollen_Fertility.pdf	Euphorbiaceae
Rhododendron indicum x R. indicum	0.95			Ericoideae
Sanivitalia procumbens x S. procumbens	0.95
Veronica cana x V. cana	0.95			Plantaginaceae
Pennisetum lanatum x P. lanatum	0.95
Onosma soltanabadensis x O. soltanabadensis	0.95
Ipomoea obscura x I. obscura	0.95
Merremia umbellata x M. umbellata	0.95
Delphinium bolosii x D. bolosii	0.95		Reproductive biology, genetic variation and conservation of the rare endemic dysploid Delphinium bolosii (Ranunculaceae)
Rosa foliolosa x R. foliolosa	0.95
Pedicularis pectinata x P. pectinata	0.95
Hosta clausa x H. clausa	0.95
Fumaria asepala x F. asepala	0.95
Castilleja arvensis x C. arvensis	0.95			Orobanchaceae
Stipa arabica x S. arabica	0.9501		https://www.jstage.jst.go.jp/article/cytologia/70/1/70_1_23/_pdf
Chrysanthemum propinqua x C. propinqua	0.9506
Eragrostis tef x E. tef	0.951		https://www.ajol.info/index.php/acsj/article/view/54396
Ceriops tagal x C. tagal	0.952
Rhizophora mangle x R. mangle	0.952		https://citeseerx.ist.psu.edu/document?repid=rep1&type=pdf&doi=5d6781b58fd8978f7fc9480c0f75dd72097de8fd
Panicum paludosum x P. paludosum	0.952
Bougainvillea glabra x B. glabra	0.9523
Robinia pseudo-accasia x P. pseudo-accasia	0.9523
Chrysanthemum carinatum x C. carinatum	0.9524		https://www.jstage.jst.go.jp/article/cytologia1929/31/2/31_2_160/_pdf
Fritillaria koidzumiana x F. koidzumiana	0.9525		https://www.nature.com/articles/hdy197546.pdf
Hosta capitata x H. capitata	0.9525		https://www.researchgate.net/profile/Bjm-Zonneveld/publication/297185580_BJM_Zonneveld_F_V_Iren_2001_Genome_size_and_pollen_viability_as_taxonomic_criteria_application_to_Hosta_Plant_Biology_3_176-185/links/56dd918408ae628f2d24a2f6/BJM-Zonneveld-F-V-Iren-2001-Genome-size-and-pollen-viability-as-taxonomic-criteria-application-to-Hosta-Plant-Biology-3-176-185.pdf
Elymus nutans x E. nutans	0.954		Chromosome count, male meiotic behaviour and pollen fertility analysis in Agropyron thomsonii Hook.f. and Elymus nutans Griseb. (Triticeae: Poaceae) from Western Himalaya, India
Nepeta graciliflora x N. graciliflora	0.955
Aster penduncularis x A. penduncularis	0.955
Pavetta tomentosa x P. tomentosa	0.955
Echinochloa colonum x E. colonum	0.9555
Helianthus paradoxus x H. paradoxus	0.956
Allium schoenoprasum x A. schoenoprasum	0.956			Amaryllidaceae
Trifolium ambiguum x T. ambiguum	0.956
Inula cuspidata x I. cuspidata	0.9568		https://www.jstage.jst.go.jp/article/cytologia/75/4/75_4_363/_pdf
Vicia bithynica x V. bithynica	0.957
Machaeranthera tagetina x M. tagetina	0.957		https://ttu-ir.tdl.org/bitstream/handle/2346/18566/31295002630266.pdf?sequence=1
Antirrhinum litigiosum x A. litigiosum	0.957		https://www.tandfonline.com/doi/pdf/10.1080/00087114.2010.10589740
Machaeranthera tanacetifolia x M. tanacetifolia	0.9571
Clematis graveolens x C. graveolens	0.9571		https://www.jstage.jst.go.jp/article/cytologia/76/3/76_3_319/_pdf
Gagea afghanica x G. afghanica	0.9576		https://www.researchgate.net/profile/Mehdi-Zarrei/publication/221986347_Pollen_morphology_of_the_genus_Gagea_Liliaceae_in_Iran/links/5eba94f692851cd50dab8eb2/Pollen-morphology-of-the-genus-Gagea-Liliaceae-in-Iran.pdf
Rhizophora stylosa x R. stylosa	0.958
Dactylis aschersoniana x D. aschersoniana	0.958
Dactylis lusitanica x D. lusitanica	0.958
Tolpis azorica x T. azorica	0.959
Corchorus olitorius x C. olitorius	0.9591		Meiosis in nine species of Jute (Corchorus)
Echinochloa pyramidalis x E. pyramidalis	0.9598		https://www.jstage.jst.go.jp/article/ggs1921/45/3/45_3_189/_pdf
Medicago ciliaris x M. ciliaris	0.96
Gilia exelis x G. exelis	0.96		https://scholarship.claremont.edu/cgi/viewcontent.cgi?article=1830&context=aliso
Solanum macrocarpon x S. macrocarpon	0.96		https://journals.ashs.org/hortsci/view/journals/hortsci/48/4/article-p422.xml
Pycanthemum pycanthemoides x P. pycanthemoides	0.96
Glycyrrhiza echinata x G. echinata	0.96		https://www.jstage.jst.go.jp/article/cytologia/73/3/73_3_333/_pdf
Leucaena shannonii x L. shannonii	0.96
Dinebra retroflexa x D. retroflexa	0.96
Aconitum heterophyllum x A. heterophyllum	0.96		https://www.tandfonline.com/doi/pdf/10.1080/00087114.2018.1460983	Ranunculaceae
Impatiens thomsoni x I. thomsoni	0.96			Balsaminaceae
Heracleum candicans x H. candicans	0.96
Gynura cusimbua x G. cusimbua	0.96
Senecio rufinervis x S. rufinervis	0.96
Saussurea candolleana x S. candolleana	0.96
Saussurea heteromalla x S. heteromalla	0.96
Vernonia greggi x V. greggi	0.96		CYTOGENETICS AND AFFINITIES OF VERNONIA (COMPOSITAE) FROM THE MEXICAN HIGHLANDS AND EASTERN NORTH AMERICA
Tricosanthes lobata x T. lobata	0.96
Hosta hypoleuca x H. hypoleuca	0.96
Sesamum alatum x S. alatum	0.9602
Mimulus nasutus x M. nasutus	0.961		https://www.ncbi.nlm.nih.gov/pmc/articles/PMC1456371/
Solanum gilo x S. gilo	0.961		https://journals.ashs.org/jashs/view/journals/jashs/108/1/article-p10.xml
Neptena campestris x N. campestris	0.961		https://www.jstage.jst.go.jp/article/cytologia/76/3/76_3_231/_pdf
Setaria homonyma x S. homonyma	0.961
Sesamum radiatum x S. radiatum	0.9618
Fritillaria muraiana x F. muraiana	0.962
Trisetum spicatum x T. spicatum	0.962
Setaria viridis x S. viridis	0.962
Gagea bulbifera x G. bulbifera	0.9623
Avena strigosa x A. strigosa	0.9623		https://www.jstage.jst.go.jp/article/cytologia/68/3/68_3_295/_pdf
Vicatia coniifolia x V. coniifolia	0.9624
Eclipta alba x E. alba	0.9629
Lolium multiflorum x L. multiflorum	0.963		https://onlinelibrary.wiley.com/doi/abs/10.1111/j.1744-697X.2012.00246.x
Capsicum frutescens x C. frutescens	0.963		https://www.jstage.jst.go.jp/article/ggs1921/36/3-4/36_3-4_105/_pdf
Nepeta linearis x N. linearis	0.963
Pyrus longipedicellata x P. longipedicellata	0.9634
Fritillaria shikokiana x F. shikokiana	0.964
Allamanda cathatica x A. cathatica	0.964			Apocynaceae
Zinnia elegans x Z. elegans	0.964
Passiflora hatschbachii x P. hatschbachii	0.965
Leucas lanata x L. lanata	0.965
Nepeta eriostachya x N. eriostachya	0.965
Lepidium sativum x L. sativum	0.965
Phagnalon niveum x P. niveum	0.965
Abelmoschus ficulens x A. ficulens	0.965
Hosta pycnophylla x H. pycnophylla	0.965
Gossypium armourianum x G. armourianum	0.966		https://www.researchgate.net/profile/Dharminder-Pathak/publication/306041106_Development_and_characterization_of_an_interspecific_Gossypium_hirsutum_x_Gossypium_armourianum_hybrid/links/5c749d41a6fdcc47159bfb95/Development-and-characterization-of-an-interspecific-Gossypium-hirsutum-x-Gossypium-armourianum-hybrid.pdf	Malvaceae
Dactylis jucinella x D. jucinella	0.967
Sesamum laciniatum x S. laciniatum	0.9676
Dianthus caryophyllus x D. caryophyllus	0.9677			Caryophyllaceae
Adesmia sulina x A. sulina	0.9678
Jatropha glandulifera x J. glandulifera	0.968			Euphorbiaceae
Acalypha hispida x A. hispida	0.968		http://uspaquatic.library.usp.ac.fj/gsdl/collect/spjnas/index/assoc/HASH01e0/6594c9fe.dir/doc.pdf	Euphorbiaceae
Pseudostellaria davidii x P. davidii	0.968		https://www.researchgate.net/profile/Jung-Sung-Kim/publication/230100432_Natural_hybridization_between_Pseudostellaria_davidii_and_Pseudostellaria_palibiniana_Caryophyllaceae/links/5a0d01240f7e9b9e33a9e573/Natural-hybridization-between-Pseudostellaria-davidii-and-Pseudostellaria-palibiniana-Caryophyllaceae.pdf
Pyrus salicifolia x P. salicifolia	0.968		Pollen morphology of the genus Pyrus (Rosaceae) in Iran
Fritillaria amabilis x F. amabilis	0.9687
Tecomella undulata x T. undulata	0.9687		https://www.researchgate.net/profile/Vishal-Johar/publication/313424910_Phenological_Behaviour_and_Reproductive_Biology_of_Tecomella_undulata/links/5965acc70f7e9b2a367cea5c/Phenological-Behaviour-and-Reproductive-Biology-of-Tecomella-undulata.pdf
Fritillaria japonica x F. japonica	0.969
Corchorus aestuans x C. aestuans	0.9691
Solanum melongena x S. melongena	0.9696
Gossypium aboreum x G. arboreum	0.9699		https://www.jstage.jst.go.jp/article/cytologia/68/4/68_4_317/_pdf	Malvaceae
Lens nigricans x L. nigricans	0.97
Tolpis proustii x T. proustii	0.97
Medicago arabica x M. arabica	0.97
Avicennia marina x A. marina	0.97		https://www.researchgate.net/profile/Sauren_Das/publication/202241070_Pollen_morphology_and_viability_of_some_Indian_mangroves/links/547813d90cf2a961e4849135/Pollen-morphology-and-viability-of-some-Indian-mangroves.pdf
Gilia minor x G, minor	0.97
Solanum pseudocapsicu x S. psuedocapsicu	0.97
Caryopteris fastida x C. fastida	0.97		https://www.researchgate.net/profile/Y-S-Bedi/publication/299391142_Cytopalynological_status_in_woody_members_of_family_Verbenaceae_from_northwest_and_central_India/links/574fda5e08aef199238efeb8/Cytopalynological-status-in-woody-members-of-family-Verbenaceae-from-northwest-and-central-India.pdf
Thymus linearis x T. linearis	0.97
Nepeta connata x N. connata	0.97
Sporobolus coromandelianus x S. coromandelianus	0.97		https://www.jstage.jst.go.jp/article/cytologia1929/53/1/53_1_53/_pdf
Sporobolus phleoides x S. phleoides	0.97		https://link.springer.com/article/10.1007/s00606-015-1206-1
Stipa cacausica x S. cacausica	0.97
Gloriosa superba x G. superba	0.97			Colchicaceae
Artemisia tournefortiana x A. tournefortiana	0.97
Lactuca scariola x L. scariola	0.97
Vernonia liatroides x V. liatroides	0.97
Convovulus sabatius x C. sabatius	0.97
Hosta jonesi x H. jonesi	0.97
Hosta pulchella x H. pulchella	0.97
Adesmia araujoi x A. araujoi	0.971		https://www.researchgate.net/profile/Miguel-Dallagnol/publication/261657409_Meiotic_behaviour_and_pollen_fertility_in_the_seventeen_Brazilian_species_of_Adesmia_DC_Leguminosae/links/5dc42ccb299bf1a47b1f6dd4/Meiotic-behaviour-and-pollen-fertility-in-the-seventeen-Brazilian-species-of-Adesmia-DC-Leguminosae.pdf
Abelmoschus moschatus x A. moschatus	0.971
Pyrus boissieriana x P. boissieriana	0.971
Cicer arietinum x C. arietinum	0.972		https://www.researchgate.net/profile/Mohd-Wani-4/publication/322654406_INDUCTION_AND_ASSESSMENT_OF_GENETIC_VARIABILITY_FOR_YIELD_AND_YIELD_CONTRIBUTING_TRAITS_OF_CHICKPEA_Cicer_arietinum_L_Journal_of_Plant_Genomics/links/5a66d70b0f7e9b6b8fde77bc/INDUCTION-AND-ASSESSMENT-OF-GENETIC-VARIABILITY-FOR-YIELD-AND-YIELD-CONTRIBUTING-TRAITS-OF-CHICKPEA-Cicer-arietinum-L-Journal-of-Plant-Genomics.pdf
Duboisia hopwoodii x D. hopwoodii	0.972
Caryopteris foetida x C. foetida	0.972		http://210.212.232.211:8080/jspui/bitstream/123456789/5752/1/CMFRI-%20148%20article%2038.pdf
Agrimonia eupatoria x A. eupatoria	0.972			Rosaceae
Caryopteris fostida x C. fostida	0.972		https://www.researchgate.net/profile/Y-S-Bedi/publication/299391142_Cytopalynological_status_in_woody_members_of_family_Verbenaceae_from_northwest_and_central_India/links/574fda5e08aef199238efeb8/Cytopalynological-status-in-woody-members-of-family-Verbenaceae-from-northwest-and-central-India.pdf
Cocos nucifera x C. nucifera	0.972			Arecaceae
Heolychium coronarium x H. coronarium	0.972
Abelmoschus manihot x A. manihot	0.972
Vicia amphicarpa x V. amphicarpa	0.973
Schiedea ligustrina x S. ligustrina	0.973
Scandix pectin-veneris x S. pectin-veneris	0.9732
Stipa turkestanica x S. turkestanica	0.9736
Hordeum glaucum x H. glaucum	0.974
Lessingianthus plantaginoides x L. plantaginoides	0.974		https://www.scielo.br/j/rod/a/fV7YcC8Wk6dBqJCbdg5BMBq/?lang=en#
Adesmia vallsii x A. vallsii	0.9745
Chrysanthemum obovata x C. obovata	0.9746
Dianthus angulatus x D. angulatus	0.975		https://link.springer.com/article/10.1007/s12224-011-9107-8	Caryophyllaces
Glycyrrhiza aspera x G. aspera	0.975
Eragrostis japonica x E. japonica	0.975
Senecio pedunculatus x S. pendunculatus	0.975
Griffinia parviflora x G. parviflora	0.975		https://www.researchgate.net/profile/Alan-Meerow/publication/43256191_Griffinia_Amaryllidaceae_a_critically_endangered_Brazilian_geophyte_with_horticultural_potential/links/02e7e53cd0d281fd72000000/Griffinia-Amaryllidaceae-a-critically-endangered-Brazilian-geophyte-with-horticultural-potential.pdf?_sg%5B0%5D=started_experiment_milestone&origin=journalDetail&_rtd=e30%3D
Phaseolus calcaratus x P. calcaratus	0.976
Impatiens balsamina x I. balsamina	0.976			Balsaminaceae
Ipomoea quamoclit x I. quamoclit	0.976
Senecio vulgaris x S. vulgaris	0.976		https://www.nature.com/articles/6800432
Schiedea hookeri x hookeri	0.976
Nicandra physaloides x N. physaloides	0.977		https://www.jstage.jst.go.jp/article/cytologia1929/51/2/51_2_319/_pdf
Senecio graciliflorus x S. graciliflorus	0.977
Manihot esculenta x M. esculenta	0.9775		https://www.jstage.jst.go.jp/article/cytologia1929/44/4/44_4_813/_pdf
Caltha palustris x C. palustris	0.9777		https://www.jstage.jst.go.jp/article/cytologia/73/2/73_2_137/_pdf
Iris laevigata x I. laevigata	0.978		https://link.springer.com/article/10.1007/BF00021134	Iridaceae
Leucaena pulverulenta x L. pulverulenta	0.978
Dichorisandra reginae x D. reginae	0.978			Commelinaceae
Lonicera japonica x L. japonica	0.978			Caprifoliaceae
Tripogandra glandulosa x Tripogandra glandulosa	0.978
Brassica juncea x B. juncea	0.9782
Kelissa brasiliensis x K. brasiliensis	0.979
Adesmia bicolor x A. bicolor	0.9798
Sullivantia hapemanii var hapemanii x S. hapemanii var hapemanii	0.98
Sullivantia oregana x S. oregana	0.98
Helianthus mollis x H. mollis	0.98		Analysis of Some Natural and Artificial Interspecific Hybrids in Helianthus
Solanum nigrum x S. nigrum	0.98		https://www.jstage.jst.go.jp/article/cytologia/77/3/77_333/_pdf
Gilia austrooccidentalis x G. austroocidentalis	0.98
Cypanthera myosotidea x C. myosotidea	0.98		https://data.environment.sa.gov.au/Content/Publications/JABG33P011_Haegi.pdf
Grammosolen dixonii x G. dixonii	0.98
Caryopteris odorata x C. odorata	0.98		https://www.jstage.jst.go.jp/article/cytologia/77/2/77_187/_pdf
Lantana indica x L. indica	0.98
Phaseolus trilobus x P. trilobus	0.98		https://www.jstage.jst.go.jp/article/cytologia1929/31/2/31_2_176/_pdf
Lindenbergia crustacea x L. crustacea	0.98			Orobanchaceae
Impatiens micranthemum x I micranthemum	0.98			Balsaminaceae
Astragalus graveolens x A. graveolens	0.98
Desmodium concinnum x D. concinnum	0.98
Parochetus communis x P. communis	0.98
Pimpinella acminata x P. acuminata	0.98
Verbascum thapsus x V. thapsus	0.98			Scrophulariaceae
Cascabela thevetia x C. thevetia	0.98			Apocynaceae
Erigeronacer canadensis x E. canadensis	0.98
Sinapis alba x S. alba	0.98
Ipomoea dichroa x I . dichroa	0.98
Ipomoea hederacea x I. hederacea	0.98
Silene marschallii x S. marschallii	0.98		https://abs.bibl.u-szeged.hu/index.php/abs/article/view/2646
Veronica anagalis-aquatica x V. anagalis-aquatica	0.98
Trichosanthes anguina x T. anguina	0.98		https://www.tandfonline.com/doi/pdf/10.1080/00087114.1979.10796796
Rosa blanda x R. blanda	0.98		https://www.jstage.jst.go.jp/article/cytologia1929/47/3-4/47_3-4_631/_pdf
Abutilon indicum x A. indicum	0.98		https://www.researchgate.net/profile/Khadim-Hussain-2/publication/328752268_Morpho-palynological_assessment_of_medicinal_flora_of_district_Lahore_Pakistan_based_on_LM_and_SEM/links/5c075b5992851c6ca1ff237a/Morpho-palynological-assessment-of-medicinal-flora-of-district-Lahore-Pakistan-based-on-LM-and-SEM.pdf
Hosta tsushimensis x H. tsushimensis	0.98
Chenopodium album x C. album	0.9803			Amaranthaceae
Sisymbrium irio x S. irio	0.9803
Coriandrum sativum x C. sativum	0.98039
Chrysanthemum platensis x C. platensis	0.9804
Herbertia lahue x H. lahue	0.9807
Desmostachya bipinnata x D. bipinnata	0.981
Schiedea globosa x S. globosa	0.981
Arenaria insignis x A. insignis	0.981
Nigella sativa x N. sativa	0.981		https://www.researchgate.net/profile/Aditi-Saha-9/publication/346401958_Induced_autotetraploidy_in_black_cumin_Nigella_sativa_L/links/5fbffdaf458515b79773dd09/Induced-autotetraploidy-in-black-cumin-Nigella-sativa-L.pdf
Saussuria heteromala x S. heteromala	0.9811
Diplachne fusca x D. fusca	0.982
Pennisetum purpureum x P. purpureum	0.982
Hordeum spontaneum x H. spontaneum	0.982		http://www.geneconserve.pro.br/artigo083.pdf
Impatiens wallenriana x I. wallenriana	0.982			Balsaminaceae
Swertia ciliata x S. ciliata	0.9825			Gentianaceae
Datura stramonium x D stramonium	0.9828
Solanum indicum x S. indicum	0.983		https://www.jstage.jst.go.jp/article/cytologia1929/39/4/39_4_645/_pdf
Artemisia gmelinii x A. gmelinii	0.983
Cirsium arvense x C. arvense	0.983
Tanacetum gracile x T. gracile	0.983
Avena byzantina x A. byzantina	0.9837
Cicer bijugum x C. bijugum	0.984
Adesmia latifolia x A. latifolia	0.984
Bromus unioloides x B. unioloides	0.984
Strobilanthes lactatus x S. lactatus	0.984			Acanthaceae
Arenaria polycnemifolia x A. polycnemifolia	0.984
Antirrhinum pulverulenthum x A. pulverulenthum	0.984
Onira unguiculata x O. unguiculata	0.984
Abelmoschus esculentus x A. esculentus	0.984		https://www.mdpi.com/2311-7524/8/7/587
Vicia hirsuta x V. hirsuta	0.9842
Nicotiana tabacum x N. tabacum	0.985
Solanum surattense x S. surattense	0.985
Ajuga parviflora x A. parviflora	0.985		https://www.tandfonline.com/doi/pdf/10.1080/00087114.2018.1460983
Nepeta laevigata x N. laevigata	0.985
Adesmia securigerifolia x A. securigerifolia	0.985
Glycyrrhiza triphylla x G. triphylla	0.985
Stipa hohenckriana x S. hohenckriana	0.985
Astragalus chlorostachys x A. chlorostachys	0.985
Solidago virga-aurea x S. virga-aurea	0.985
Schiedea adamantis x S. adamantis	0.985		https://repository.si.edu/bitstream/handle/10088/9705/bot_Weller_et_al_2001_Schiedea_Hybridization.pdf
Calydorea approximata x C approximata	0.9852
Vitex trifolia x V. trifolia	0.9855
Conyza canadensis x C. canadensis	0.9855
Convolvulus prostratus x C. prostratus	0.9856
Cicer pinnatifidum x C. pinnatifidum	0.986
Avena sativa x A. sativa	0.9863
Gagea vegeta x G. vegeta	0.987
Echinochloa crus-galli x E. crus-galli	0.987
Hordeum bulbosum x H. bulbosum	0.987
Aeschynomene indica x A. indica	0.987
Cypella herbertii x C. herbertii	0.987
Setaria tomentosa x S. tomentosa	0.9875
Zanthoxylum armatum x Z. armatum	0.9875			Rutaceae
Leucaena retusa x L. retusa	0.988
Agropyron spicatum x A spicatum	0.988		https://scholarsarchive.byu.edu/cgi/viewcontent.cgi?article=8958&context=etd
Helictotrichon pretense x H. pretense	0.988
Vicia tetrasperma x V. tetrasperma	0.988
Alpinia purpurata x A. purpurata	0.988			Alpinioideae
Jasminum multiflorum x J. multiflorum	0.988			Oleaceae
Avena sterilis x A. sterilis	0.9881
Daucus carota x D. carota	0.9887
Gelasine coerulea x G. coerulea	0.9888
Stipa ehrenbergiana x S. ehrenbergiana	0.9889
Fritillaria kaiensis x F. kaiensis	0.989
Phaseolus aureus x P. aureus	0.989
Arenaria gypsophyloides x A. gypsophyloides	0.989		https://www.tandfonline.com/doi/pdf/10.1080/00087114.2010.589720
Calydorea alba x C. alba	0.9896		https://hal.science/hal-03889856/file/Moraes%20et%20al%20BJLS14_%20Iridaceae%20cytogenetics%20%281%29.pdf
Peganum harmalla x P. harmalla	0.99			Nitrariaceae
Medicago littoralis x M. littoralis	0.99
Convolvulus pluricaulis x C. pluricaulis	0.99		https://www.jstage.jst.go.jp/article/cytologia1929/24/4/24_4_523/_pdf	Convolvulaceae
Berberis glaucocarpa x B. glaucocarpa	0.99			Berberidaceae
Impatiens amphorata x I. amphorata	0.99			Balsaminaceae
Potentilla gerardiana x P. gerardiana	0.99			Rosaceae
Achillea millefolium x A. millefolium	0.99
Solidago virga x S. virga	0.99
Sonchus brachyotus x S. brachyotus	0.99
Xanthium strumarium x X. strumarium	0.99
Corydalis thrysiflora x C. thrysiflora	0.99			Fumarieae
Impatiens bicornuta x I. bicornuta	0.99			Balsaminaceae
Filipendula vestita x F. vesita	0.99			Rosaceae
Tricholepis elongata x T. elongata	0.99
Scrophularia himalensis x S. himalensis	0.99			Scrophulariaceae
Sarcococca pruniformis x S. pruniformis	0.99			Buxaceae
Senecio engleranus x S. engleranus	0.99		PHYLOGENETIC ANALYSES AND TAXONOMIC STUDIES OF SENECIONINAE: SOUTHERN AFRICAN SENECIO SECTION SENECIO
Convolvulus desertii x C. desertii	0.99		https://www.jstage.jst.go.jp/article/iscb/12/4/12_77/_pdf
Convovulus glomeratus x C. glomeratus	0.99
Cressa cretica x C. cretica	0.99
Ipomoea cairica x I cairica	0.99
Arenaria persica x A. persica	0.99
Silene propinqua x S. propinqua	0.99
Pyrus syriaca x P. syriaca	0.99
Hosta tibae x H. tibae	0.99
Herbertia pulchella x H. pulchella	0.9902
Triticum sphaerococcum x T. sphaerococcum	0.991
Paspalum scorbiculatum x P. scorbiculatum	0.991
Echinochloa stagnina x E. stagnina	0.992
Brachypodium sylvaticum x B. sylvaticum	0.992		CYTOMORPHOLOGY OF SOME GRASSES (POACEAE) FROM LAHAUL-SPITI (HIMACHAL PRADESH), INDIA
Onosma straussii x O. straussii	0.992		https://dergipark.org.tr/en/download/article-file/1191663
Avena fatua x A. fatua	0.9924
Viola canescens x V. canescens	0.9925			Violaceae
Adesmia tristis x A. tristis	0.993
Glycyrrhiza glabra x G. glabra	0.993
Stipa iranica x S. iranica	0.993
Myriactis wallichii x M. wallichii	0.993
Helianthus giganteus X H. giganteus	0.994
Hordeum leporinum x H. leporinum	0.994
Hordeum marinum x H. marinum	0.994
Adesmia riograndensis x A. riograndensis	0.9946
Avena barbata x A. barbata	0.9946		https://www.jstage.jst.go.jp/article/cytologia1929/10/1-2/10_1-2_88/_pdf
Sonchus aquatilis x S. aquatilis	0.995		https://www.researchgate.net/profile/Jose-Mejias-3/publication/263307106_Karyological_studies_in/links/5f1e7b3245851515ef4d586e/Karyological-studies-in.pdf
Stipa holosericea x S. holosericea	0.9959
Hordeum distichon x H. distichon	0.996
Senecio eboracensis x S. eboracensis	0.996
Helianthus grosseserratus x H. grosseserratus	0.997
Argyrolobium rosium x A. rosium	1
Helianthus divaricatus x H. divaricatus	1
Triticum timopheevi x T. timopheevi	1		https://www.researchgate.net/profile/Baghyalakshmi-Kari/publication/324273135_Bhagyalakshmi_K_K_K_Vinod_M_Kumar_S_Arumugachamy_A_J_Prabhakaran_T_S_Raveendran_2008_Interspecific_Hybrids_from_Wild_x_Cultivated_Triticum_Crosses_-_A_Study_on_the_Cytological_Behaviour_and_Molecular_/links/5ac84440a6fdcc8bfc814871/Bhagyalakshmi-K-K-K-Vinod-M-Kumar-S-Arumugachamy-A-J-Prabhakaran-T-S-Raveendran-2008-Inte…
Triticum dicoccum x T. dicoccum	1
Triticum durum x T. durum	1
Solanum indicum x S. indicum	1
Solanum verbascifolium x S. verbascifolium	1
Physochlaina praealta x P. praealta	1		https://www.jstage.jst.go.jp/article/cytologia/82/3/82_MS1921/_pdf
Melissa axillaris x M. axillaris	1
Salvia lancata x S. lancata	1
Acrocephalus capitatus x A. capitatus	1		https://www.jstage.jst.go.jp/article/cytologia/81/1/81_25/_pdf
Leucas hyssopifolia x L. hyssopifolia	1
Gmelina arborea x G. arborea	1		POLLEN MORPHOLOGICAL STUDIES OF SELECTED FLOWERING PLANTS IN FEDERAL UNIVERSITY OF AGRICULTURE, ABEOKUTA, NIGERI
Nepeta elliptica x N. elliptica	1		https://www.jstage.jst.go.jp/article/cytologia/78/1/78_55/_pdf
Premna barbata x P. barbata	1
Premna latifolia x P. latifolia	1
Tactona grandis x T. grandis	1
Tactona hamiltoniana x T. hamiltoniana	1
Vitex negundo x V. negundo	1
Vitex peduncularis x V. peduncularis	1
Leptochloa panacea x L. panacea	1
Digitaria stricta x D. stricta	1
Helictortrichon uniyalii x H. uniyalii	1		https://www.jstage.jst.go.jp/article/cytologia/84/2/84_D-19-00010/_pdf
Trisetopsis aspera x T. aspera	1
Trisetum aeneum x T. aeneum	1
Trisetum clarkei x T. clarkei	1
Chrysopogon gryllus x C. gryllus	1
Blainvillea acmella x B. acmella	1		https://www.jstage.jst.go.jp/article/cytologia/81/1/81_25/_pdf
Cyanthocline purpurea x C. purpurea	1
Eupatorium adenophorum x E. adenophorum	1
Syndrella vialis x S. vialis	1
Campanula benthamii x C. benthamii	1			Campanulaceae
Evolvulus alsinoides x E. alsinoides	1			Convolvulaceae
Acrocephlus capitatus x A. capitatus	1
Martynia annua x M. annua	1			Martyniaceae
Borreria articularis x B. articularis	1			Rubiaceae
Phyla nodiflora x. P. nodiflora	1			Verbenaceae
Crepis flexuosa x C. flexuosa	1		https://www.researchgate.net/profile/Sohail-Qureshi/publication/242570685_POLLEN_FERTILITY_VIABILITY_STATUS_IN_ASTERACEAE_SPECIES_OF_PAKISTAN/links/5755030f08ae10d9337a4372/POLLEN-FERTILITY-VIABILITY-STATUS-IN-ASTERACEAE-SPECIES-OF-PAKISTAN.pdf
Crepis multicaulis x C. multicaulis	1
Hieracium virosum x H. virosum	1
Lactuca altaica x L. altaica	1
Lactuca lessertiana x L. lessertiana	1
Lactuca orientalis x L. orientalis	1
Lactuca saligna x L. saligna	1
Hypericum elodeoides x H. elodeoides	1			Hypericaceae
Impatiens laxiflora x I laxiflora	1			Balsaminaceae
Impatients scabrida x I. scabrida	1			Balsaminaceae
Punica granatum x P. granatum	1			Lythraceae
Ageratum conyzoides x A. conyzoides	1
Artemisia parviflora x A. parviflora	1
Aster peduncularis x A. penduncularis	1
Bidens pilosa x B. pilosa	1
Chrysanthemum leucanthemum x C. leucanthemum	1
Conyza stricta x C. stricta	1
Galinsoga parviflora x G. parviflora	1
Gerbera lanuginosa x G. lanuginosa	1
Prenanthes brunoniana x P. brunoniana	1
Senecio chrysanthemoides x S. chrysanthemoides	1
Androsace rotundifolia x A. rotundifolia	1
Gentiana argentea x G. argentea	1			Gentianaceae
Cuscuta reflexa x C. reflexa	1			Convolvulaceae
Emblica officinalis x E. officinalis	1			Phyllanthaceae
Thiaspi arvense x T. arvense	1
Geranium lucidum x G. lucidum	1			Geraniaceae
Geranium nepalense x G. nepalense	1			Geraniaceae
Geranium wallichianum x G. wallichianum	1			Geraniaceae
Impatiens grandulifera x I. grandulifera	1			Balsaminaceae
Boenninghausenia albiflora x B. albiflora	1			Rutaceae
Desmodium podocarpum x D. podocarpum	1
Desmodium tiliaefolium x D. tiliaefolium	1
Lespedeza juncea x L. juncea	1
Trifolium pratense x T. pratense	1
Trigonella pubescens x T. pubescens	1
Potentilla desertorum x P. desertorum	1			Rosaceae
Spiraea canescens x S. canescens	1			Rosaceae
Epilobium cylindricum x E. cylindricum	1			Onagraceae
Herpetospermum pedunculosum x H. pendunculosum	1			Cucurbitaceae
Bupleurum falcatum x B. falcatum	1
Chaerophyllum acuminatum x C. acuminatum	1
Torilis japonica x T. japonica	1
Lonicera hypoleuca x L. hypoleuca	1			Caprifoliaceae
Viburnum mullaha x V. mullaha	1			Viburnaceae
Artemisia roxburghiana x A. roxburghiana	1
Gnaphalium affine x G. affine	1
Lactuca macrorhiza x L. macrorhiza	1
Myriactis nepalensis x M. nepalensis	1
Rhyncospermum verticillatum x R. verticillatum	1
Solidago canadensis x S. canadensis	1
Solidago virgaurea x S. virgaurea	1
Tridax procumbens x T. procumbens	1
Campanula ramulosa x C. ramulosa	1			Campanulaceae
Swertia alata x S. alata	1			Gentianaceae
Leptorhabdos parviflora x L. parviflora	1			Orobanchaceae
Mazus japonicus x M. japonicus	1			Mazaceae
Bilderdykia pterocarpa x B. pterocarpa	1			Polygonaceae
Rumex hastatus x R. hastatus	1			Polygonaceae
Andrachne cordifolia x A. cordifolia	1			Phyllanthaceae
Cannabis sativa x C. sativa	1			Cannabaceae
Nycanthus arbor-tristis x N. arbor-tristis	1
Petrea volubilis x P. volubilis	1
Tectona grandis x T. grandis	1
Tectona hamiltoniana x T. hamiltoniana	1
Dendrolobium umbellatum x D. umbellatum	1
Hibiscus tiliaceus x H. tiliaceus	1			Malvaceae
Vigna marina x V. marina	1
Ajania fruticulosa x A. fruticulosa	1		https://www.sciencedirect.com/science/article/pii/S2287884X21000704
Anaphalis royleana x A. royleana	1
Anthemis cotula x A cotula	1
Brachyactis pubescens x B. pubescens	1
Cosmos bipinnatus x C. bipinnatus	1
Erigeronacer multicaulis x E. multicaulis	1
Inula obtusifolia x I. obtusifolia	1
Koelpinia linearis x K. linearis	1
Lactuca decipiens x L. decipiens	1
Lactuca hastata x L. hastata	1
Myriactis javanica x M. javanica	1
Pentanema indicum x P. indicum	1
Picris hieracioides x P. hieracioides	1
Prenathes brunoniana x P. brunoniana	1
Saussurea albescens x S. albescens	1
Scorzonera virgata x S. virgata	1
Senecio krascheninnikovii x S. krascheninnikovii	1
Tragopogon pratensis x T. pratensis	1
Phragmites communis x P. communis	1
Convovulus microphyllus x C. microphyllus	1
Ipomoea cordatotriloba x I. cordatotriloba	1
Ipomoea carnea x I. carnea	1
Ipomoea pes-tigridis x I. pes-tigridis	1
Ipomoea triloba x I. triloba	1
Jacquemontia pentantha x J. pentantha	1
Gardenia latifolia x G. latifolia	1
Gardenia thunbergia x G. thunbergia	1
Mussaenda luteola x M. luteola	1
Randia tetrasperma x R. tetrasperma	1
Spermadictyon suaveolens x S. suaveolens	1
Wendlandia exserta x W. exserta	1
Xeromphis spinosa x X. spinosa	1
Xeromphis uliginosa x X. uliginosa	1
Mussaenda philippica x M. philippica	1		https://www.cabi.org/gara/FullTextPDF/2008/20083073875.pdf
Calatropis procera x C. procera	1
Carissa carandas x C. carandas	1
Datura alba x D. alba	1
Euphorbia hirta x E. hirta	1
Euphorbia pilulifera x E. pilulifera	1
Indigofera linifolia x I. linifolia	1
Ocimum basilicum x O basilicum	1
Ricinus communis x R. communis	1
Asparagus officinalis x A. officinalis	1		https://www.ias.ac.in/article/fulltext/secb/065/01/0001-0009
Nypa fruticans x N. fruticans	1		https://www.researchgate.net/profile/Junaldo-Mantiquilla/publication/327797996_In_vitro_germination_and_viability_testing_of_nipa_Nypa_fruticans_Wurmb_pollen_under_different_storage_conditions/links/5c28e031299bf12be3a2efb8/In-vitro-germination-and-viability-testing-of-nipa-Nypa-fruticans-Wurmb-pollen-under-different-storage-conditions.pdf
