# Supplementary material for: Hybrid fertility and the rarity of homoploid hybrid speciation
Source: AoB Plants. 2025 Jun 26;17(4):plaf035. doi: 10.1093/aobpla/plaf035 (PMC12269824; doi:10.1093/aobpla/plaf035)
Supplement: plaf035_Supplementary_Data [file plaf035_supplementary_data.zip › Supplemental Data 2.csv]

Cross (MxF)	Parent Fertility (M) (Viable pollen)	Source
Lilium longiflorum x L. henryi	0
Lilium longiflorum x l. cernuum	0
Lilium regale x L. l. leichtlinii maximowiczii	0
Lilium formosanum x L. speciosum	0
Protea cynaroides x P. grandiceps	0
Protea cynaroides x P. compacta	0
Iris laevigata x I ensata	0	https://link.springer.com/article/10.1007/BF00021134
Phaseolus vulgaris x P. acutifolius	0	https://www.researchgate.net/profile/Alvaro-Mejia-Jimenez/publication/258254023_Interspecific_hybridization_between_common_and_tepary_beans_increased_hybrid_embryo_growth_fertility_and_efficiency_of_hybridization_through_recurrent_and_congruity_backcrossing/links/5a30513ca6fdccbf7ef14773/Interspecific-hybridization-between-common-and-tepary-beans-increased-hybrid-embryo-growth-fertility-and-effic…
Elymus libanoticus x E. pertenuis	0
Elymus libanoticus x Elytrigia geniculata ssp ferganensis	0
Elymus libanoticus x Elytrigia strigosa ssp aegilopoides	0
Elymus shandongensis X Tritium aestivum	0	https://onlinelibrary.wiley.com/doi/pdf/10.1111/j.1601-5223.1990.tb00401.x
Sinapis alba x Raphanus sativus	0
T. timopheevi x T. dicoccum	0	https://www.researchgate.net/profile/Baghyalakshmi-Kari/publication/324273135_Bhagyalakshmi_K_K_K_Vinod_M_Kumar_S_Arumugachamy_A_J_Prabhakaran_T_S_Raveendran_2008_Interspecific_Hybrids_from_Wild_x_Cultivated_Triticum_Crosses_-_A_Study_on_the_Cytological_Behaviour_and_Molecular_/links/5ac84440a6fdcc8bfc814871/Bhagyalakshmi-K-K-K-Vinod-M-Kumar-S-Arumugachamy-A-J-Prabhakaran-T-S-Raveendran-2008-Inte…
T. timopheevi x T. durum	0
T. timopheevi x T. aestivum	0
Gilia minor x G. mexicana	0
Pycanthemum albescens x P. pycanthemoides	0
Pycanthemum albescens x P. incanum	0
Pycanthemum icanum x P. loomisii	0
Pycanthemum loomisii x P. setosum	0
Pycanthemum pilosum x P. setosum	0
Fuschia fulgens x F. magellanica	0
Hordeum intercedens x H. chilense	0
Coreopsis auriculata x C. grandiflora	0	https://onlinelibrary.wiley.com/doi/pdfdirect/10.1111/j.0014-3820.2005.tb00946.x
Coreopsis basalis x C. auriculata	0
Coreopsis basalis x C. intermedia	0
Coreopsis basalis x C. lanceolata	0
Coreopsis basalis x C. pubescens	0
Coreopsis intermedia x C. auriculata	0
Coreopsis linifolia x C. rosea	0
Coreopsis neucensoides x C. auriculata	0
Coreopsis paludosa x C. leavenworthii	0
Coreopsis tripteris x C. major	0
Coreopsis wrightii x C. auriculata	0
Coreopsis wrightii x C. intermedia	0
Coreopsis bigelovii x C. californica	0
Coreopsis bigelovii x C. calliopsidea	0
Coreopsis bigelovii x C. gigantea	0
Coreopsis bigelovii x C. maritima	0
Coreopsis bigelovii x C. stillmanii	0
Coreopsis californica x C. calliopsidea	0
Coreopsis californica x C. gigantea	0
Coreopsis californica x C. maritima	0
Coreopsis calliopsidea x C. gigantea	0
Coreopsis calliopsidea x C. maritima	0
Coreopsis douglasii x C. bigelovii	0
Coreopsis douglasii x C. californica	0
Coreopsis douglasii x C. calliopsidea	0
Coreopsis douglasii x C. gigantea	0
Coreopsis douglasii x C. hamiltonii	0
Coreopsis douglasii x D. maritima	0
Coreopsis douglasii x D. stillmanii	0
Coreopsis hamiltonii x C. bigelovii	0
Coreopsis hamiltonii x C. californica	0
Coreopsis hamiltonii x C. calliopsidea	0
Coreopsis hamiltonii x C. gigantea	0
Coreopsis hamiltonii x C. maritima	0
Coreopsis hamiltonii X. C. stillmanii	0
Coreopsis stillmanii x C. californica	0
Coreopsis stillmanii x C. calliopsidea	0
Coreopsis stillmanii x C. gigantea	0
Coreopsis stillmanii x C. maritima	0
Machaeranthera tanacetifolia x M. aquifolia	0
Vernonia baldwinii x V. karvinskiana	0
Vernonia pulchella x V. alamanii	0
Vernonia acaulis x V. karvinskiana	0
Aquelegia flabellata var alba x A. oxysepala yabeana	0
S. indicum x S. laciniatum	0
Vernonia flaccidifolia x V. oaxacana	0.001
Elymus canadensis x E. glaucus	0.002	https://www.jstor.org/stable/2483824
Gilia clokeyi x G. mexicana	0.003
Hordeum pusillum x H. muticum	0.003
Coreopsis nuecensis x C. basalis	0.003
Hordeum muticum x H. stenostachys	0.0045
Machaeranthera viscida x M. aquifolia	0.0049
Gilia tenuiflora x G. sinuata	0.005
Gilia modocensis x G. tenuiflora	0.005
Nicotiana tabacum x N. benacidesii	0.005	CHROMOSOME PAIRING AND POLLEN FERTILITY IN THE INTERSPECIFICS F1 HYBRIDS NICOTANIA TABACUM L. x N. BENAVIDESII GOODSPEED, S. KNIGHTIANA GOODSPEEDxN. TABAOUM, AND N. RAIMONDII .MACBRIDE x. N. TABACUM
Gilia clockeyi x G. ochroleuca ochroleuca	0.005
Gilia minor x G. ochroleuca ochroleuca	0.005
Coreopsis neucensis x C. intermedia	0.005
Coreopsis neucensoides x C. neucensis	0.005
Vernonia angustifolia x V. oaxancana	0.005
Nicotiana tabacum x N. raimondii	0.006
Coreopsis wrightii x C. basalis	0.006
Momordica dioica x M. cochinchinensis	0.0085
D. breviaristatum x D. villosum	0.0085
S macrocarpon x S. melongena	0.0086	https://journals.ashs.org/hortsci/view/journals/hortsci/48/4/article-p422.xml
Tolpis laciniata x T. succulenta	0.009	https://www.researchgate.net/profile/John-Kelly-49/publication/312397963_Breeding_Relationships_in_Macaronesian_Tolpis_Asteraceae-Cichorieae_F1_Hybrid_Pollen_Fertility_Within_and_Among_Populations_from_the_Azores_Canary_Islands_and_Madeira/links/587f7ff408ae4445c072589b/Breeding-Relationships-in-Macaronesian-Tolpis-Asteraceae-Cichorieae-F1-Hybrid-Pollen-Fertility-Within-and-Among-Populations-from…
Elymus glaucus x Sitanion jubatum	0.01
Gilia mailor x G. latiflora	0.01
Gilia flavocinta x G. minor	0.01
Gilia latiflora x G. sinuata	0.01
Gilia latiflora x G. modocensis	0.01
Gilia leptantha x G. modocensis	0.01
Gilia ochroleuca bizonata x tenuiflora	0.01
Vernonia acaulis x V. karvinskiana	0.01
Elymus scabrus x Tritium aestivum	0.0117	https://link.springer.com/article/10.1007/BF00224998
Coreopsis neucensis x C. wrightii	0.013
M. lutens x M. guttatus	0.015	https://nph.onlinelibrary.wiley.com/doi/pdfdirect/10.1111/j.1469-8137.1975.tb01348.x
Gilia clockeyi x G. minor	0.015
Lilium auratum platyphyllum x L. henryi	0.016	https://www.jstage.jst.go.jp/article/cytologia1929/49/2/49_2_447/_pdf
Machaeranthera tagetina x M. aquifolia	0.0172
Trifolium ambiguum x T hybridum	0.018
Hordeum euclaston x H. muticum	0.0185
Gilia modocensis x G. malior	0.02	https://www.ncbi.nlm.nih.gov/pmc/articles/PMC1211056/pdf/757.pdf
Gilia tweedyi x G. malior	0.02	https://scholarship.claremont.edu/cgi/viewcontent.cgi?article=1806&context=aliso
Gilia mailor x G. incospicuta	0.02
Gilia modocensis x G. crassifolia	0.02
Gilia flavocinta x G. ochroleuca	0.02
Gilia flavocinta x G. excilis	0.02
Brassica napus x Raphanus raphanistrum	0.02	https://www.ebr-journal.org/articles/ebr/pdf/2006/01/ebr0512.pdf
Gilia ochroleuca ochroleuca x G. exilis	0.02
Gilia clokeyi x G. aliquanta	0.02
Gilia ochroleuca bizonata x G. latiflora latiflora	0.02
Gilia diegensis x G. exilis	0.02
Gilia brecciarum neglecta x G. cana speciosa	0.02
Hordeum pusillum x H. stenostachys	0.02
Camelina rumelica x C. sativa	0.02
Raphanus sativus x Sinapsis arvensis	0.02
Raphanus sativus x Sinapsis turgida	0.021
Raphanus sativus x Sinapis alba	0.0215	https://www.jstage.jst.go.jp/article/jsbbs1951/46/1/46_1_45/_pdf
G. armourianum x G. hirsutum	0.022	https://www.researchgate.net/profile/Dharminder-Pathak/publication/306041106_Development_and_characterization_of_an_interspecific_Gossypium_hirsutum_x_Gossypium_armourianum_hybrid/links/5c749d41a6fdcc47159bfb95/Development-and-characterization-of-an-interspecific-Gossypium-hirsutum-x-Gossypium-armourianum-hybrid.pdf
Hordeum pusillum x H. flexuosum	0.022
Raphanus sativus x Brassica maurorum	0.022
Raphanus sativus x Sinapsis pubescens	0.0225
Hordeum chilense x H, muticum	0.0238
Raphanus sativus x Brassica fruticulosa	0.024	https://www.jstage.jst.go.jp/article/jsbbs1951/47/3/47_3_223/_pdf
Phaseolus radiatus x P. calcaratus	0.025	https://www.jstage.jst.go.jp/article/jsbbs1951/24/6/24_6_282/_pdf
Tolpis laciniata x T. lagopoda	0.0256	https://www.researchgate.net/profile/Mark-Mort/publication/238351458_Pollen_fertility_of_synthetic_intra-_and_interspecific_F_1_hybrids_in_Canary_Island_Tolpis_Asteraceae/links/00463526a771469074000000/Pollen-fertility-of-synthetic-intra-and-interspecific-F-1-hybrids-in-Canary-Island-Tolpis-Asteraceae.pdf
Helianthus annuus x H. anomalus	0.026	https://www.ncbi.nlm.nih.gov/pmc/articles/PMC1456521/
Brassica campestris x B. oleracea	0.026	https://www.jstage.jst.go.jp/article/ggs1921/55/3/55_3_189/_pdf
S. elaeagnifolium x S. melongena	0.026	https://riunet.upv.es/bitstream/handle/10251/160221/Garc%C3%ADa-Fortea?sequence=5
Vernonia greggii x V. oaxacana	0.026
Hordeum flexuosum x H. muticum	0.0275
Vicia pilosa x V. amphicarpa	0.028	https://www.jstage.jst.go.jp/article/jsbbs1951/30/4/30_4_351/_pdf
Hordeum pusillum x H. chilense	0.02975
Helianthus anomalus x H. petiolaris	0.03
Gilia transmontana x G. mailor	0.03
Nicotiana tabacum x N. knightiana	0.03
Hordeum intercedens x H. flexuosum	0.03
Raphanus sativus x Brassica oxyrrhina	0.03
Trifolium ambiguum x T. repens	0.034	https://www.tandfonline.com/doi/pdf/10.1080/0028825X.1982.10426411
Gilia interior x G. tenuiflora	0.035
Tolpis laciniata x T. proustii	0.0361
Lolium perenne x Festuca pratensis	0.0364	https://journals.co.za/doi/pdf/10.10520/AJA05858860_736
Gilia modocensis x G. sinuata	0.04
Gilia ochroleuca bizonata x G. exilis	0.04	https://scholarship.claremont.edu/cgi/viewcontent.cgi?article=1830&context=aliso
Gilia mexicana x G. ochroleuca ochroleuca	0.04
Gilia leptantha pinetorum x G.ochroleuca vivida	0.04
Coreopsis gladiata x C. rosea	0.04
Coreopsis paludosa x C. linifolia	0.04
Coreopsis tinctoria x C. gladiata	0.04
Hordeum chilense x H. cordobense	0.043
Vernonia greggii x V. liatroides	0.043
Nicotiana rustica x N. paniculata	0.045
Helianthus annuus x H. petiolaris	0.048
Helianthus annuus x H. deserticola	0.049
Gilia inconspicuta x G. ophthalmoides	0.05
Gilia flavocinta x G. ophthalmoides	0.05
Gilia flavocinta x G. cana	0.05
Fuschia triphylla x F. boliviana	0.05
Erianthus procerus x Saccharum officinarum	0.055	https://www.researchgate.net/profile/K-Mohanraj-2/publication/320967234_Characterization_of_an_intergeneric_hybrid_of_Erianthus_procerus_Saccharum_officinarum_and_its_backcross_progenies/links/5c5418fe299bf12be3f257ba/Characterization-of-an-intergeneric-hybrid-of-Erianthus-procerus-Saccharum-officinarum-and-its-backcross-progenies.pdf
Machaeranthera tagetina x M. tanacetifolia	0.0592
Machaeranthera tagetina x M. parthenium	0.0599
Godetia amoena x G. whitneyi	0.06
Gilia mailor x G. ophthalmoides	0.06
Raphanus sativus x Brassica napus	0.06
Gilia ochroleuca bizonata x G. cana speciosa	0.06
A. abyssinica x A. sativa	0.0606
A. barbata x A. byzantina	0.0617
A. abyssinica x A. sterilis	0.0678
Gilia flavocinta x G. tenuiflora	0.07
Gilia cana speciosa x G. tenuiflora	0.07
A. barbata x A. sterilis	0.0701
Tolpis proustii x T. succulenta	0.072
Gilia ochroleuca bizonata x leptantha purpusii	0.08
Hordeum flexuosum x H. cordobense	0.08
Rhizophora stylosa x R. samoensis	0.082	https://link.springer.com/article/10.1007/s004970050121
Vernonia baldwinii x V. liatroides	0.089
Galeopsis pubescens x G. speciosa	0.09
Fuschia fulgens x F. boliviana	0.09
Helianthus annus x H. paradoxus	0.091
Coffea arabica x C. canephora	0.093
Hordeum pusillum x H. euclaston	0.096
Hordeum chilense x H. stenostachys	0.0965
Hordeum pusillum x H. cordobense	0.098
A. barbata x A. sativa	0.0994
Fuschia fulgens x F. splendens	0.1
Hordeum intercedens x H. muticum	0.1
Coreopsis basalis x C. grandiflora	0.1
Hosta longipes x H. plantaginea	0.1
E.guineensis x E. oleifera	0.1
Iris dichomata x I. domestica	0.101	https://sciendo.com/article/10.2478/fhort-2021-0013
Hordeum cordobense x H. stenostachys	0.1044
Lachenalia mutabilis x L. aloides	0.1048
Hordeum intercedens x H. euclaston	0.107
A. abyssinica x A. fatua	0.1089
Helianthus paradoxus x H.petiolaris	0.109
Momordica dioica x M. subangulata sub renigera	0.1098
Dubautia menziesii x A. sandwicense	0.11
Momordica sahyadrica x M. cochinchinensis	0.115
Gilia inconspicuta x G. transmontana	0.12
Gilia austrooccidentalis x G. brecciarum brecciarum	0.12
Fuschia boliviana x F. glazioviana	0.12
Fuschia boliviana x F. magellanica	0.12
Hosta sieboldii x H. rupifragra	0.12
Sinapis arvensis x Raphanus sativus	0.121	https://www.jstage.jst.go.jp/article/jsbbs1951/46/1/46_1_45/_pdf
Tolpis proustii x T. laciniata	0.124
Agrostis stolonifera x Polypogon viridis	0.128
Hordeum euclaston x H. chilense	0.13
Aquelegia longissima x A. viridiflora	0.13
Cucumin dipsaceus x C. myriocarpus	0.1302
Parthenium argentatum x P. alpinum	0.1347
Tolpis crassiuscula x T. succulenta	0.136
D. hopwoodii x G. dixonii	0.14
Sinapis pubescens x Raphanus sativus	0.143
Helianthus anomalus x H. paradoxus	0.148
Protea glabra x P. laurifolia	0.15
Momordica sahyadrica x M. subangulata sub renigera	0.1524
A. spiculatum x A. trachycaulm	0.1559
Gilia transmontana x G. ophthalmoides	0.16
Gilia austrooccidentalis x G. jacens	0.16
Hosta longipes x H. gracillima	0.16
Cucumin anguria var longipus x C. zeyheri	0.1601
D. febrifurga 'GUIZ 48' x H. macrophylla 'Veitchii'	0.161
Gilia cana triceps x G. ochroleuca vivida	0.17
Aquilegia atrata x A. shockleyi	0.17
Cucumin dipsaceus x C. anguria var longipus	0.1726
D. febrifurga 'GUIZ 48' x H. macrophylla 'Taube'	0.174	https://www.sciencedirect.com/science/article/abs/pii/S030442381830788X
Cucumin anguria var anguria x C. prophetarum	0.1741
Momordica cochinchinensis x M. subangulata sub renigera	0.181
A. barbata x A. fatua	0.1813
Coffea canephora x C. heterocalyx	0.182
Lens culinaris x L. nigricans	0.183	https://link.springer.com/article/10.1007/BF00039219
Vernonia greggii x V. alamanii	0.185
Agrostis stolonifera x Polypogon fugax	0.191
Agrostis stolonifera x A. capillaris	0.196	https://www.researchgate.net/profile/Han-Zhao-32/publication/225136759_Cytology_and_pollen_grain_fertility_in_creeping_bentgrass_interspecific_and_intergeneric_hybrids/links/53e420480cf21cc29fc8ed70/Cytology-and-pollen-grain-fertility-in-creeping-bentgrass-interspecific-and-intergeneric-hybrids.pdf
Vernonia gigantea x V. karviskiana	0.196
Hordeum euclaston x H. flexuosum	0.1965
Cucumin anguria var longipus x C. prophetarum	0.1971
Cucumin dipsaceus x C. anguria var anguria	0.1975
L. japonicum x L. stellipilum	0.19875
Phaseolus vulgaris x P. multiflorus	0.2
Coreopsis pubsecens x C. lanceolata	0.2
Castilleja levisecta x C. hispida	0.2
Nicotiana tabacum x N. glauca	0.201	https://www.researchgate.net/profile/Anna-Trojak-Goluch-2/publication/344339198_Meiosis_and_fertility_in_interspecific_hybrids_of_Nicotiana_tabacum_L_N_glauca_Grah_and_their_derivatives/links/5f69f5c1a6fdcc0086344825/Meiosis-and-fertility-in-interspecific-hybrids-of-Nicotiana-tabacum-L-N-glauca-Grah-and-their-derivatives.pdf
Agrostis stolonifera x Polypogon monspeliensis	0.204
Gilia crassifolia x G. incospicuta	0.21
Cucumin myriocarpus x C. prophetarum	0.2161
Parthenium argentatum x P. rollinsianum	0.2194	https://bsapubs.onlinelibrary.wiley.com/doi/abs/10.1002/j.1537-2197.1986.tb08541.x
Gilia jacens x G. tenuiflora	0.22
Coreopsis tinctoria x C. leavenworthii	0.22
Cucumin myriocarpus x C. zeyheri	0.2236
Cucumin dipsaceus x C. zeyheri	0.225	http://oar.icrisat.org/9658/1/bf00989386.pdf
V. radiata x V. glabrescense	0.225
Hosta sieboldii x H. hypoleuca	0.23
Sinapis turgida x Raphanus sativus	0.233
Phaseolus vulgaris x P. coccineus	0.24	https://www.jstage.jst.go.jp/article/cytologia1929/45/4/45_4_791/_pdf
Gilia tenuiflora x G. latiflora davyi	0.24
Coreopsis tripteris x C. pulchra	0.24
Fuschia triphylla x F. splendens	0.245
Elaeis oleifera x E. guineensis	0.248	https://link.springer.com/article/10.1007/BF00397784
Helianthus deserticola x H. petiolaris	0.25
Tolpis proustii x T. lagopoda	0.25
Hosta kikutii x H. rupifraga	0.25
Lolium temulentum x L. persicum	0.2542	https://onlinelibrary.wiley.com/doi/pdf/10.1111/j.1601-5223.2005.01908.x
Hordeum euclaston x H. stenostachys	0.2565
Cucumin dipsaceus x C. prophetarum	0.2568
Gilia austrooccidentalis x G. tenuiflora	0.26
Dubautia laxa x D. sherffiana	0.26
Dubautia pauciflorula x D. raillardiodes	0.26
Solanum ochranthum x Lycopersicon esculentum	0.2632	Barriers for Introgression of Solanum ochranthum into Tomato via Somatic Hybrids
Dubautia scabra x D. paleata	0.27
Coreopsis pubescens x C. grandiflora	0.27
Gilia minor x G. austrooccidentalis	0.28
Gilia diegensis x G. brecciarum brecciarum	0.28
Dubautia scabra x W. gymnoxiphium	0.28
Aquelegia flabellata x A. canadensis	0.28
Dactylis lusitanica x D. woronowii	0.289
Fuschia hatschbachii x F. boliviana	0.29
Dubautia plantaginea x. A. sandwicense	0.29
Dubautia knudsenii x Wilkesia gymnoxiphium	0.29
Hosta longipes x H. sieboldii	0.29
S. indicum x S. radiatum	0.292
Tolpis webbii x T. lagopoda	0.2925
Agrostis stolonifera x A. gigantean	0.299
Dactylis juncinella x D. aschersoniana	0.303
Sullivantia oregana x S. sullivantii	0.305
Guizoita abyssinica x G. villosa	0.3057
Phaseolus aureus x P. trilobus	0.307	https://www.jstage.jst.go.jp/article/cytologia1929/31/2/31_2_176/_pdf
Dubautia knudsenii x D. ciliolata	0.31
Tolpis lagopoda x T. proutsii	0.31235
Sullivantia hapemanii var hapemanii x S. sullivantii	0.313
Hordeum flexuosum x H. chilense	0.319
Brassica nigra x Erucastrum cardaminoides	0.32
Gilia tenuiflora x G. leptantha purpussi	0.32
Tolpis azorica x T. succulenta	0.335
Hordeum pusillum x H. intercedens	0.338	https://onlinelibrary.wiley.com/doi/pdfdirect/10.1111/j.1601-5223.1985.tb00477.x
H. mollis x H. atrorubens	0.34
Gilia cana speciosa x G. latiflora latiflora	0.34
Agrostis stolonifera x A. idahoensis	0.343
Dubautia knudsenii x D. linearis	0.35
Dubautia microcephala x D. sherffiana	0.35
V. radiata x V. dalzelliana	0.355
Helianthus deserticola x H. paradoxus	0.359
Passiflora incarnata x P. ed. f. incarnata	0.359
Protea neriifolia x P. compacta	0.36
Hosta plantaginea x H. venusta	0.37
Hosta venusta x H. ventricosa	0.37
Dactylis smithii x D. aschersoniana	0.376
Brassica rapa x Erucastrum cardaminoides	0.38	https://www.researchgate.net/profile/Ishita-Ahuja/publication/7450827_Intergeneric_hybridization_between_Erucastrum_cardaminoides_and_two_diploid_crop_Brassica_species/links/0a6ced2e469fb3102f88755f/Intergeneric-hybridization-between-Erucastrum-cardaminoides-and-two-diploid-crop-Brassica-species.pdf
Protea compacta x P. neriifolia	0.39
C. myosotidea x G. dixonii	0.39	https://data.environment.sa.gov.au/Content/Publications/JABG33P011_Haegi.pdf
Dubautia knudsenii x D. scabra	0.39
Aquelegia longissima x A. olympica	0.39
Cicer judaicum x C. pinnatificum	0.393	https://link.springer.com/article/10.1007/BF00527371
H. involucrata x H. subplumosa	0.3935
Gilia leptantha leptantha x G. tenuiflora	0.395
Protea compacta x P. burchelli	0.4
Dubautia laxa x D. scabra	0.4
Dubautia microcephala x D. scabra	0.4
Coreopsis intermedia x C. pubescens	0.4
Aquelegia ecalcarata x A. flavescens	0.4
Hosta sieboldii x H. kikutii	0.4
G. pratensis x G. lutea	0.407	Reproductive isolation vs. interbreeding between Gagea lutea (L.) Ker Gawl. and G. pratensis (Pers.) Dumort. (Liliaceae) and their putative hybrids in Mecklenburg-Western Pomerania (Germany)psbi_377 193..203
Aquelegia shockleyi x A. ecalcarata	0.41
Aquelegia flabellata var alba x A. flavescens	0.41
Guizoita scabra x G. villosa	0.4117
Hosta sieboldii x H, pulchella	0.413
V. radiata x V. umbellata	0.4138
Tolpis macrorhiza x T. succulenta	0.415
S. indicum x S. melongena	0.415	https://www.jstage.jst.go.jp/article/cytologia1929/39/4/39_4_645/_pdf
Hordeum santacrucense x H. mustersii	0.415
D. febrifurga 'Yamaguchi Hardy' x H. macrophylla 'Oakhill'	0.417
Protea longifolia x P. neriifolia	0.42
Dactylis lusitanica x D. aschersoniana	0.42
Gilia latiflora latiflora x G. leptantha pinetorum	0.42
Dubautia scabra x D. laevigata	0.42
Aquilegia atrata x A. brevistyla	0.42
Aquelegia brevistyla x A. viridiflora	0.42
Aquelegia viridiflora x A. flavescens	0.42
Cicer judaicum x C. bijugum	0.425
Sullivantia hapemanii var purpusii x S. sullivantii	0.426	https://www.researchgate.net/profile/Douglas-Soltis/publication/237161249_Variation_in_hybrid_fertility_among_the_disjunct_populations_and_species_of_Sullivantia_Saxifragaceae/links/54ee19ef0cf2e55866f208b9/Variation-in-hybrid-fertility-among-the-disjunct-populations-and-species-of-Sullivantia-Saxifragaceae.pdf
Helianthus anomalus x H. deserticola	0.429
Dubautia microcephala x D. linearis	0.43
Aquilegia brevistyla x A. ecalarata	0.43
Hosta yingeri x H. sieboldii	0.43
A. fistulosum x A. schoenoprasum	0.435	https://www.jstage.jst.go.jp/article/jjshs1925/68/5/68_5_960/_pdf
V. radiata x V. trilobata	0.435
Dactylis aschersoniana x D. pathiana	0.4386
Protea magnifica x P. susannae	0.44
Dubautia plantaginea x W. gymnoxiphium	0.44
Coreopsis tinctoria x C. tinctoria	0.44
Hosta longissima x H. pycnophylla	0.44
Dactylis smithii x D. juncinella	0.449	https://nph.onlinelibrary.wiley.com/doi/pdf/10.1111/j.1469-8137.1968.tb05491.x
P. coronarius x P. microphyllus	0.45		Hydrangeaceae
Aquelegia flabellata x A. viridiflora	0.45
Gilia tenuiflora x G. leptantha pinetorum	0.46
Dactylis woronowii x D. aschersoniana	0.462
Lolium multiflorum x L. temulentum	0.466	https://onlinelibrary.wiley.com/doi/abs/10.1111/j.1744-697X.2012.00246.x
Protea magnifica x P. compata	0.47
Protea magnifica x P. laurifolia	0.47
Brassica napus x B. rapa	0.47	https://www.researchgate.net/profile/Changming-Lu-2/publication/242123318_HETEROSIS_IN_INTERSPECIFIC_HYBRIDS_BETWEEN_BRASSICA_NAPUS_AND_B_RAPA/links/53d63c2a0cf228d363ea47fb/HETEROSIS-IN-INTERSPECIFIC-HYBRIDS-BETWEEN-BRASSICA-NAPUS-AND-B-RAPA.pdf
Aquilegia atrata x A. canadensis	0.47
Solanum incanum x S. melongena	0.475	https://www.jstage.jst.go.jp/article/cytologia1929/59/4/59_4_433/_pdf
Dactylis smithii x D. ibizensis	0.491
Dactylis lusitanica x D. pathiana	0.4931
Helianthus mollis x H. divaricatus	0.494
Lachenalia orchioides x L. aloides	0.4941
Sullivantia oregana x S. hapemanii var purpusii	0.496
Dactylis lusitanica x D. elburz	0.498
Protea eximia x P. susannae	0.5
P. coronarius x P. grandiflorus	0.5		Hydrangeaceae
Coreopsis intermedia x C. grandiflora	0.5
Coreopsis lanceolata x C. grandiflora	0.5
Hosta pycnophylla x H. hypoleuca	0.5
Coreopsis pulchra x C. major	0.507
Mimulus guttatus x M. nasutus	0.509	https://www.ncbi.nlm.nih.gov/pmc/articles/PMC1456371/
Dactylis smithii x D. lusitanica	0.509
Protea compacta x P. susannae	0.51
Vernonia gigantea x V. oaxacana	0.51
Hosta venusta x H. yingeri	0.51
V. radiata x V. vexillata	0.513
Lilium longiflorum x L. leichtlinii	0.52	https://link.springer.com/article/10.1007/BF00028314
Dactylis juncinella x D. lusitanica	0.521
G. capitis viridis x G. arboreum	0.521	https://www.jstage.jst.go.jp/article/cytologia/69/4/69_4_367/_pdf
V. radiata x V. khandalensis	0.523
Hordeum setifolium x H. santacrucense	0.529	https://link.springer.com/article/10.1007/BF00123235
Hosta yingeri x H. longissima	0.53
Dactylis aschersoniana x D. elburz	0.533
Dactylis juncinella x D. woronowii	0.539
Aquilegia brevistyla x A. flabellata	0.54
Aquelegia olympica x A. viridifolia	0.54
Geum molle x G. hispidum	0.542	https://pbsociety.org.pl/journals/index.php/asbp/article/viewFile/6954/6216
Dactylis woronowii x D. pathiana	0.5468
Dactylis smithii x D. woronowii	0.547
Dactylis woronowii x D. elburz	0.549
Nicotiana langsdorffii x N. sanderae	0.55
Aquelegia longissima x A. vulgaris	0.55
Brassica fruticulosa x Raphanus sativus	0.551	https://www.jstage.jst.go.jp/article/jsbbs1951/47/3/47_3_223/_pdf
V. radiata x V. bournea	0.553
Abelmoschus esculentus x A. manihot	0.562
Protea eximia x P. compacta	0.57
Aquelegia flavescens x A. sibirica	0.57
Aqueleiga shockleyi x A. olympica	0.57
Aquelegia viridiflora x A. oxysepala var yabeana	0.57
Aquilegia alpina x A. oxysepala var yabeana	0.58
Aquilegia atrata x A. caerulea	0.58
Hosta longipes x H. pycnophylla	0.58
Galeopsis tetrahit x G. bifida	0.59
Coreopsis auriculata x C. lanceolata	0.59
Aquilegia atrata x A. longissima	0.59
Aquilegia atrata x A. skinneri	0.59
Aquelegia skinneri x A. olympica	0.59
V. radiata x V. hainiana	0.5925
Helianthus giganteus x H. mollis	0.597
Vigna radiata x V. mungo	0.6	https://www.researchgate.net/profile/Senthil-Natesan-2/publication/46179293_Interspecific_hybridization_of_Vigna_radiata_x_13_wild_Vigna_species_for_developing_MYMV_donar/links/00b49521ca5e1082e6000000/Interspecific-hybridization-of-Vigna-radiata-x-13-wild-Vigna-species-for-developing-MYMV-donar.pdf
Aquelegia caerulea x A. olympica	0.6
Momordica charantia charantia x M. balsamina	0.602
Lachenalia reflexa x L. aloides	0.6035
Aquelegia olympica x A. ecalcarata	0.61
Aquelegia viridiflora x A. ecalcarata	0.61
Aquelegia flabellata x A. flavescens	0.61
Aquelegia longissima x A. sibirica	0.61
Aquelegia viridiflora x A. sibirica	0.61
Aquelegia viridifloris x A. vulgaris	0.61
Hosta longipes x H. venusta	0.61
Protea longifolia x P. compacta	0.62
Fuschia glazioviana x F. magellanica	0.62
Aquelegia skinneri x A. viridiflora	0.62
Aquelegia vulgaris x A. skinneri	0.62
Hosta venusta x H. pulchella	0.62
Parthenium argentatum x P. argentatum	0.6255
Abelmoschus esculentus x A. moschatus	0.627
Aquelegia ecalcarata x A. viridiflora	0.63
Protea compacta x P. obtusifolia	0.64
Aquelegia caerulea x A. viridiflora	0.64
Aquelegia sibirica x A. ecalcarata	0.64
Aquelegia longissima x A. skinneri	0.64
Guizoita abyssinica x G. scabra	0.6403	https://onlinelibrary.wiley.com/doi/pdf/10.1111/j.1601-5223.1994.00119.x
Machaeranthera tanacetifolia x M. parthenium	0.6436
T. sphaerococcum x T. aestivum	0.65
Dubautia laevigata x D. paleata	0.65
Aquelegia flabellata var alba x A. viridiflora	0.65
Aquelegia viridiflora x A. shockleyi	0.65
Passiflora setacea x P. ed. f. flavicarpa	0.657	https://www.tandfonline.com/doi/pdf/10.1080/00087114.2003.10589315
Ocimum basilicum x O. canum	0.6597
V. radiata x V. acconitifolia	0.665
Hordeum santacrucense x H. magellanicum	0.665
Aquelegia shockleyi x A. vulgaris	0.67
Protea magnifica x P. obtusifolia	0.68
Dubautia laevigata x D. sherffiana	0.68
Aquilegia alpina x A. brevistyla	0.68
Aquilegia flabellata var alba x A. alpina	0.68
Aquelegia ecalcarata x A. oxysepala var yabeana	0.68
Hosta longipes x H. pulchella	0.68
Hosta venusta x H. capitata	0.68
Abelmoschus esculentus x A. ficulens	0.681
V. radiata x V. stipulacea	0.685
Aquilegia alpina x A. flavescens	0.69
Aquilegia brevistyla x A. flavescens	0.69
Hosta rupifraga x H. hypoleuca	0.69
Cicer pinnatifidum x C. bijugum	0.697
Phaseolus sp x P. calcaratus	0.7	http://bp.ueb.cas.cz/pdfs/bpl/1976/05/04.pdf
Dahlia pinnata x D. variabilis	0.7
Aquilegia alpina x A. ecalcarata	0.7
Aquelegia vulgaris x A. caerulea	0.7
Geum rivale x G. urbanum	0.7
Hosta pulchella x H. kikutil	0.7
Momordica dioica x M. sahyadrica	0.707
Lachenalia viridiflora x L. aloides	0.7121
Capsicum frutescens x C. annuum	0.714	https://www.jstage.jst.go.jp/article/ggs1921/36/3-4/36_3-4_105/_pdf
Brassica napus x Sinapis alba	0.715	https://onlinelibrary.wiley.com/doi/pdf/10.1111/j.1744-7909.2005.00009.x
Elymus elongatiformis x E. repens	0.72	https://digitalcommons.usu.edu/cgi/viewcontent.cgi?article=1005&context=herbarium_pubs
Medicago falcata x M. sativa	0.73
Protea magnifica x P. burchellii	0.73
Dubautia dolosa x D. scabra	0.73
Dahlia coccinea x D. sherffi	0.73
Dahlia pinnata x D. sherffi	0.73
Aquilegia atrata x A. oxysepala var yabeana	0.73
Aquelegia caerulea x A. sibirica	0.73
Dactylis parthiana x D. pathiana	0.7355
T. sphaerococcum x T. dicoccum	0.738
Gilia leptantha pinetorum x G. latiflora cuyamensis	0.74
Dubautia linearis x D. latifolia	0.74
Dubautia linearis x D. scabra	0.74
Aquilegia atrata x A. viridiflora	0.74
Aquelegia vulgaris x A. oxysepala var yabeana	0.74
G. aboreum x G. anomalum	0.7413	https://www.jstage.jst.go.jp/article/cytologia/68/4/68_4_317/_pdf
A. kiusianus x A. officinalis	0.747
Protea repens x P. longifolia	0.75
Diplotaxis tenuifolia x Raphanus sativus	0.75	https://www.jstage.jst.go.jp/article/jsbbs/53/3/53_3_231/_pdf
Dubautia platyphylla x D. scabra	0.75
Aquilegia alpina x A. longissima	0.75
Aquilegia shockleyi x A. alpina	0.75
T. sphaerococcum x T. durum	0.751
Pycanthemum albescens x P. loomisii	0.753	https://link.springer.com/article/10.2307/2805843
Vigna radiata x V. trilobata chidambara	0.7556	https://www.researchgate.net/profile/Jagadeesh-Sundaramoorthy/publication/259173837_Interspecific_hybridization_of_Vigna_radiata_x_Vigna_trilobata/links/00b4952a1aad27cd17000000/Interspecific-hybridization-of-Vigna-radiata-x-Vigna-trilobata.pdf
Medicago gaetula x M. falcata	0.76	https://acsess.onlinelibrary.wiley.com/doi/abs/10.2134/agronj1959.00021962005100050001x
Dahlia coccinea x D. pinnata	0.76
Dubautia menziesii x D. scabra	0.77
Aquilegia atrata x A. ecalarata	0.77
Sorghum bicolor x S. halepense	0.777	https://academic.oup.com/jhered/article-abstract/75/4/293/894793
Brassica maurorum x Raphanus sativus	0.78
Hosta longipes x H. hypoleuca	0.78
Hosta rupifraga x H. pycnophylla	0.78
Dactylis lusitanica x D. Ibizensis	0.782
Solanum gilo x S. nodiflorum	0.783
Dubautia latifolia x D. sherffiana	0.79
Dahlia coccinea x D. apiculata	0.79
Aquelegia vulgaris x A. ecalcarata	0.79
Gilia leptantha leptantha x G. latiflora latiflora	0.8
Coreopsis delphiniifolia x C. major	0.8
Coreopsis gigantea x D. maritima	0.8
Aquilegia atrata x A. sibirica	0.8
Hordeum setifolium x H. magellanicum	0.805
Aquelegia brevistyla x A. longissima	0.81
Hosta pycnophylla x H. pulchella	0.81
S. indicum x S. alatum	0.81
Echinochloa procera x E. procera	0.814
Brassica oxyrrhina x Raphanus sativus	0.816
Cucumin anguria var longipus x C. prophetarum	0.8174
Dubautia ciliolata x D. scabra	0.82
Aquilegia alpina x A. sibirica	0.82
Medicago gaetula M. sativa	0.823
Gossypium hirsutum x G. raimondii	0.826	https://www.jstage.jst.go.jp/article/cytologia/72/2/72_2_195/_pdf
Coreopsis major x C. major	0.827
Gilia cana speciosa x G, leptantha purpusii	0.83
Dubautia knudsenii x D. laxa	0.83
Dubautia reticulata x D. scabra	0.83
Nicotiana tabacum x N. alata	0.8354	https://agro.icm.edu.pl/agro/element/bwmeta1.element.agro-article-e0593bf8-1f03-493a-8a63-9b15470b9b2c
Lilium auratum platyphyllum x L. henryi	0.836
Dahlia coccinea x D. variabilis	0.84
Aqueleigia sibirica x A. oxysepala	0.84
Hosta sieboldii x H. venusta	0.843
Protea magnifica x P. longifolia	0.85	https://pdf.sciencedirectassets.com/273500/1-s2.0-S0254629996X86009/1-s2.0-S0254629915306517/main.pdf?X-Amz-Security-Token=IQoJb3JpZ2luX2VjEBkaCXVzLWVhc3QtMSJIMEYCIQDhTR09gM7R2nthgLf5Ap8w7mJfPmTi9RAo2Hx1o7ZipQIhAJk4vqi%2FeyW0CYSyKQUzQysIWxVzQBV1e747QK3nTZYrKtsECPH%2F%2F%2F%2F%2F%2F%2F%2F%2F%2FwEQBBoMMDU5MDAzNTQ2ODY1IgxCZ5lCa3Q7AmMSElEqrwQBAAVCiYQD7VcM2nmCZV4TA4x%2FmOLL4%2FPTrOEcD4UEjRABiIWUhx%2F3…
Dahlia coccinea x D. rudis	0.85
Vernonia greggii x V. serratuloides	0.85
Coreopsis gladiata x C. gladiata	0.86
Dahlia apiculata x D. tenuicaulis	0.86	https://www.researchgate.net/profile/Brian-Murray-15/publication/226893737_Interspecific_hybridization_and_the_analysis_of_meiotic_chromosome_pairing_inDahlia_Asteraceae_-_Heliantheae_species_with_x_16/links/6170c8a9c10b387664c87a4b/Interspecific-hybridization-and-the-analysis-of-meiotic-chromosome-pairing-inDahlia-Asteraceae-Heliantheae-species-with-x-16.pdf
Sullivantia oregana x S. hapemanii var hapemanii	0.864
Cyclamen persicum x C. hederifolium	0.865	https://www.jstage.jst.go.jp/article/jsbbs1951/44/4/44_4_367/_pdf
Dahlia pinnata x D. austalis	0.89
Aquilegia caerulea x A. brevistyla	0.89
Solanum gilo x S. integrifolum	0.891	https://journals.ashs.org/jashs/view/journals/jashs/108/1/article-p10.xml
Gilia cana cana x G. leptantha purpusii	0.9
Oenothera mollissima x O. affinis	0.9	https://www.jstage.jst.go.jp/article/cytologia1929/21/3/21_3_252/_pdf
Dubautia scabra x D. linearis	0.9
Dubautia scabra x D. sherffiana	0.91
Dahlia variabilis x D. coccinea	0.91
Aquelegia longissima x A. shockleyi	0.91
Sullivantia hapemanii var hapemanii x S. hapemanii var purpusii	0.92
Hosta clausa x H. venusta	0.92
Tolpis lagopoda x T. laciniata	0.9225
Aquelegia shockleyi x A. skinneri	0.93
E. tef x E. pilosa	0.943
Helianthus grosseserratus x H. mollis	0.944	Analysis of Some Natural and Artificial Interspecific Hybrids in Helianthus
Pycanthemum icanum x P. pycanthemoides	0.95
Dubautia linearis x D. sherffiana	0.95
Aquilegia alpina x A. atrata	0.95	http://www.ace-sap.it/UploadDocs/3136_TAYLOR1967.pdf
Aquelegia caerulea x A. longissima	0.95
Elymus libanoticus x E. sosnovskyi	0.955
Dubautia arborea x D. ciliolata	0.96
Aquilegia alpina x A. vulgaris	0.96
Dubautia dolosa x D. menziesii	0.98
Dahlia pinnata x D. coccinea	0.98
Dubautia menziesii x D. ciliolata	0.99
Dubautia menziesii x D. platyphylla	0.99
Dubautia menziesii x D. reticulata	0.99
Dubautia microcephala x D. plantaginea	0.99
Dubautia sherffiana x D. ciliolata	0.99
