# Supplementary material for: Hybrid fertility and the rarity of homoploid hybrid speciation
Source: AoB Plants. 2025 Jun 26;17(4):plaf035. doi: 10.1093/aobpla/plaf035 (PMC12269824; doi:10.1093/aobpla/plaf035)
Supplement: plaf035_Supplementary_Data [file plaf035_supplementary_data.zip › Supplemental Data 3.csv]

Cross (MxF)	Parent Fertility (M) (Viable pollen)	Source	Notes
(Mimulus guttatus x M. nasutus)x(Mimulus guttatus x M. nastus)	0.8	https://www.ncbi.nlm.nih.gov/pmc/articles/PMC1456371/	Selfed, estimates
Dactylis lusitanica x D. aschersoniana x Dactylis lusitanica x D. aschersoniana	0.3637	https://nph.onlinelibrary.wiley.com/doi/pdf/10.1111/j.1469-8137.1968.tb05491.x	unselfed
Dactylis woronowii x D. aschersoniana x Dactylis woronowii x D. aschersoniana	0.4082
Dactylis smithii x D. aschersoniana x Dactylis smithii x D. aschersoniana	0.2572
Dactylis lusitanica x D. woronowii x Dactylis lusitanica x D. woronowii	0.3628
Dactylis juncinella x D. lusitanica x Dactylis juncinella x D. lusitanica	0.36
Dactylis lusitanica x D. smithii x Dactylis lusitanica x D. smithi	0.2325
Dactylis parthiana x D. aschersoniana x Dactylis parthiana x D. aschersoniana	0.3122
Dactylis parthiana x D. lusitanica x Dactylis parthiana x D. lusitanica	0.4959
Dactylis parthiana x D. woronowii x Dactylis parthiana x D. woronowii	0.4529
Dactylis jucinella x D. woronowii x Dactylis jucinella x D. woronowii	0.2924
Dactylis smithii x D. woronowii x Dactylis smithii x D. woronowii	0.2849
Dactylis jucinella x D. smithii x Dactylis jucinella x D. smithii	0.3242
Dactylis ibizensis x D. smithii x Dactylis ibizensis x D. smithii	0.2368
Phaseolus vulgaris x P. coccineus x Phaseolus vulgaris x P. coccineus	0.74	https://www.jstage.jst.go.jp/article/cytologia1929/45/4/45_4_791/_pdf
Helianthus divaricatus x H grosserratus X H. annuus	0.273	https://www.isasunflower.org/fileadmin/documents/aaProceedings/17thISC_CordobaVol1/29chaochien.pdf
Trifolium alexandrianum x T. apertum X T. alexandrium x T. apertum	0.9686	https://www.jstage.jst.go.jp/article/cytologia/69/4/69_4_425/_pdf
Iris dichomata x I. domestica X Iris dichomata x I. domestica	0.1195	https://sciendo.com/article/10.2478/fhort-2021-0013
G. aboreum x G. anomalum x G. aboreum x G. anomalum	0.6389
G. capitis viridis x G. arboreum X G. capitis viridis x G. arboreum	0.5835
Erianthus procerus x Saccharum officinarum x Erianthus procerus x Saccharum officinarum	0.31	https://www.researchgate.net/profile/K-Mohanraj-2/publication/320967234_Characterization_of_an_intergeneric_hybrid_of_Erianthus_procerus_Saccharum_officinarum_and_its_backcross_progenies/links/5c5418fe299bf12be3f257ba/Characterization-of-an-intergeneric-hybrid-of-Erianthus-procerus-Saccharum-officinarum-and-its-backcross-progenies.pdf
Argyroxiphium sandwicense x A. grayanum x Dubautia linearis	0.12
Senecio engleranus x S. flavus X S. engleranus x S. flavus	0.8524	PHYLOGENETIC ANALYSES AND TAXONOMIC STUDIES OF SENECIONINAE: SOUTHERN AFRICA
Senecio vulgaris x S. eboracensis X S. vulgaris x S. eboracensis	0.945
Geum urbanum x G. rivale X G. rivale	0.834
(P. coronarius x P. microphyllus) x P. coulteri	0.41		Hydrangeaceae
Argyroxiphium sandwicense x A. grayanum x Dubautia linearis	0.12
